# Supplementary material for: Range of motion and between-measurement variation of spinal kinematics in sound horses at trot on the straight line and on the lunge
Source: PLoS One. 2020 Feb 25;15(2):e0222822. doi: 10.1371/journal.pone.0222822 (PMC7041811; doi:10.1371/journal.pone.0222822)
Supplement: S4 Table — (XLSX) [file pone.0222822.s005.xlsx]

## Sheet: ALAT_out_Back_variabilty_stride
stride_parameters_stride_duration	stride_parameters_number_of_strides	stride_parameters_stride_duration_2	stride_parameters_stride_speed	stride_parameters_Strides_to_remove	stride_parameters_number_used_strides	Head_ROM	Poll_ROM	Withers_ROM	Sacrum_ROM	LTC_ROM	RTC_ROM	Pelvis_roll_ROM	Pelvis_pitch_ROM	Pelvis_yaw_ROM	Body_tracking_mean	Head_swivel_mean	Back_ROM_flex_ext_Withers_center_T_15_Pelvis_center_L_stance	Back_ROM_flex_ext_Withers_center_T_15_Pelvis_center_R_stance	Back_ROM_flex_ext_Withers_center_T_15_Pelvis_center_ROM	Back_ROM_lat_bend_Withers_center_T_15_Pelvis_center_L_stance	Back_ROM_lat_bend_Withers_center_T_15_Pelvis_center_R_stance	Back_ROM_lat_bend_Withers_center_T_15_Pelvis_center_ROM	Back_ROM_flex_ext_Withers_center_T12_T_15_L_stance	Back_ROM_flex_ext_Withers_center_T12_T_15_R_stance	Back_ROM_flex_ext_Withers_center_T12_T_15_ROM	Back_ROM_lat_bend_Withers_center_T12_T_15_L_stance	Back_ROM_lat_bend_Withers_center_T12_T_15_R_stance	Back_ROM_lat_bend_Withers_center_T12_T_15_ROM	Back_ROM_flex_ext_T12_T_15_T18_L_stance	Back_ROM_flex_ext_T12_T_15_T18_R_stance	Back_ROM_flex_ext_T12_T_15_T18_ROM	Back_ROM_lat_bend_T12_T_15_T18_L_stance	Back_ROM_lat_bend_T12_T_15_T18_R_stance	Back_ROM_lat_bend_T12_T_15_T18_ROM	Back_ROM_flex_ext_T_15_T18_L3_L_stance	Back_ROM_flex_ext_T_15_T18_L3_R_stance	Back_ROM_flex_ext_T_15_T18_L3_ROM	Back_ROM_lat_bend_T_15_T18_L3_L_stance	Back_ROM_lat_bend_T_15_T18_L3_R_stance	Back_ROM_lat_bend_T_15_T18_L3_ROM	Back_ROM_flex_ext_T18_L3_L5_L_stance	Back_ROM_flex_ext_T18_L3_L5_R_stance	Back_ROM_flex_ext_T18_L3_L5_ROM	Back_ROM_lat_bend_T18_L3_L5_L_stance	Back_ROM_lat_bend_T18_L3_L5_R_stance	Back_ROM_lat_bend_T18_L3_L5_ROM	Back_ROM_flex_ext_L3_L5_Pelvis_center_L_stance	Back_ROM_flex_ext_L3_L5_Pelvis_center_R_stance	Back_ROM_flex_ext_L3_L5_Pelvis_center_ROM
0.75	41	0.7	3.06885	1	22	83.6211	83.6211	111.503	100.83	118.367	99.0591	6.58771	5.97848	3.93514	31.365	-137.963	2.47276	4.45895	4.6	5.23993	5.88527	5.88527	0.956619	3.39542	3.39542	5.0811	4.72232	5.76658	1.64526	2.76384	2.86176	2.10676	2.75693	3.61174	1.0531	1.34865	1.47171	1.3886	1.58725	1.58725	1.10443	1.87345	1.87345	3.22923	3.12698	3.57653	0.810097	1.15673	1.15673
0.75	41	0.7	3.01265	1	22	96.6664	96.6664	109.505	100.715	118.022	108.197	7.41026	7.1903	4.56559	20.3819	-86.1617	2.2658	4.60476	4.60476	6.45232	6.44521	6.45232	0.899424	3.38723	3.38723	5.25197	5.05362	5.25197	1.28884	2.42281	2.42281	1.73301	3.61349	3.74065	0.974218	1.16053	1.16053	1.42644	2.59117	2.59117	1.47999	2.34436	2.37894	2.8469	3.81928	3.81928	0.930623	1.28898	1.28898
0.77	41	0.74	2.98709	1	22	103.318	103.318	105.484	106.162	125.833	103.393	8.05694	6.81661	3.97557	11.8882	20.0456	3.1473	4.90429	4.90429	5.92678	6.14196	6.14196	1.33391	4.16558	4.16558	5.112	3.98285	5.63902	1.75131	2.54878	2.74698	2.4	2.94974	3.98084	1.33421	1.31099	1.41553	0.911105	2.05677	2.05677	1.13144	1.9029	2.15394	4.14786	4.20041	4.75878	1.24386	1.0389	1.58247
0.75	41	0.7	3.16412	1	22	86.6082	86.6082	102.393	110.276	131.635	114.67	8.68931	6.53879	3.34875	-1.66214	-38.0875	3.06356	4.07645	4.49515	5.51283	5.33669	5.51283	0.849315	3.07728	3.07728	4.36516	4.66953	4.66953	1.65985	2.52667	2.95467	1.68129	3.41488	3.41488	1.1432	1.3339	1.46675	1.55698	1.01195	1.64106	1.41284	1.89557	2.04285	3.704	3.15158	4.8295	1.25075	1.02926	1.30166
0.77	41	0.72	3.13156	1	22	76.6501	76.6501	112.788	107.654	128.277	115.438	9.35718	6.64201	3.57669	9.16833	-160.808	3.44215	4.66653	4.66653	4.72211	4.47355	4.72211	1.37486	3.41518	3.41518	4.66737	5.07459	5.07459	2.277	3.63099	3.77113	1.96367	2.63239	3.07707	0.925727	1.52364	1.52364	1.48783	1.84656	2.16061	1.15892	2.23441	2.23441	3.31051	3.60187	3.97877	1.08453	1.08845	1.3782
0.75	41	0.72	2.94842	1	22	82.5479	82.5479	109.429	93.63	113.668	104.873	9.03261	5.31994	3.38938	31.9885	-14.7714	3.73171	4.48268	4.48268	4.7223	5.10808	5.24618	2.35038	4.46048	4.46048	4.57529	4.2842	4.67096	2.5785	2.50863	2.84889	2.93677	2.38186	3.58503	1.32543	1.51009	1.51009	1.63944	1.54178	1.76064	1.15884	2.33049	2.33049	3.11162	4.00321	4.4817	1.12504	1.00448	1.3338
0.76	41	0.76	2.88117	1	22	89.5061	89.5061	112.771	106.435	128.984	102.149	10.7499	6.87677	4.5677	5.80926	-221.505	3.33388	4.76059	4.76059	5.19027	5.83019	5.83019	1.46093	3.92656	3.92656	5.1274	5.06232	5.16591	1.88039	2.60318	2.89791	2.03587	2.64097	3.62705	1.17691	1.49974	1.67614	1.13775	1.55848	1.55848	1.13338	1.90749	2.03097	3.52985	3.19552	3.87876	0.855039	1.29183	1.38957
0.78	41	0.74	2.90183	1	22	82.121	82.121	123.195	108.544	129.921	106.858	6.58154	6.00042	5.00081	10.3611	-193.792	3.8813	4.63166	4.63166	6.08864	5.28362	6.34362	1.70606	3.13809	3.13809	4.39499	5.11441	5.11441	2.0685	2.47536	2.70494	2.03584	3.23283	4.20783	1.05132	1.4845	1.52211	0.91385	1.41861	1.50495	1.46617	1.74731	1.85926	2.967	3.17084	3.33602	0.930677	1.08038	1.17097
0.78	41	0.74	2.79767	1	22	85.1367	85.1367	122.222	109.37	132.831	117.115	8.75269	8.39118	3.3957	11.2157	-116.287	3.70882	4.47847	4.6137	4.12511	4.24334	4.24334	1.62064	3.10199	3.10199	4.41291	4.19505	4.41291	2.05723	2.8289	3.032	1.95431	3.37584	3.57315	1.14558	1.35676	1.43859	1.27999	2.18393	2.32467	1.27162	1.32908	1.44266	2.52182	2.77579	3.10095	0.658069	1.71286	1.71286
0.78	41	0.72	2.69823	1	22	101.568	101.568	110.603	112.129	128.207	111.629	10.4717	7.38894	3.51916	10.2341	79.9566	2.93232	4.34066	4.36211	4.80154	6.18069	6.18069	1.59855	3.27569	3.27569	3.99357	3.8914	4.50068	1.73887	2.82801	3.17967	1.8265	2.34757	2.92976	0.870467	1.22783	1.39911	1.45128	2.55411	2.55411	1.01936	2.16636	2.16636	1.6865	3.31411	3.35656	1.04708	1.54899	1.54899
0.77	41	0.72	2.6828	1	22	97.2928	97.2928	110.328	107.269	121.592	110.686	5.91096	6.33467	4.83816	10.3613	144.825	2.13404	5.06797	5.06797	7.54111	7.9204	7.9204	1.15107	3.07183	3.07183	5.19383	5.31334	6.05024	1.15149	2.48943	2.48943	1.47338	3.00095	3.17294	0.918518	1.11764	1.20497	2.1514	2.59468	2.59468	1.31055	1.82907	1.92855	2.57762	3.67712	4.46636	0.943152	1.00998	1.09532
0.78	41	0.74	2.99481	1	22	90.9585	90.9585	122.722	110.393	125.603	124.621	7.71421	6.52961	4.1635	7.67294	71.5908	3.94749	4.27032	4.27032	5.95218	5.8798	5.95218	1.35402	2.76484	2.76484	4.90357	5.25463	5.36386	1.59075	1.6455	1.66539	1.84953	3.23507	3.59594	1.13577	0.946552	1.17618	1.37764	2.42518	2.4433	1.66281	2.03105	2.19749	2.77459	4.08075	4.30026	0.895496	1.01751	1.01751
0.79	41	0.78	2.92434	1	22	60.0422	60.0422	123.602	111.626	129.769	95.6009	7.06216	6.84699	4.83878	23.5562	-153.687	4.37875	3.9252	4.69215	5.59492	5.11861	5.64455	2.20444	3.64719	3.64719	5.4077	4.54897	5.4077	2.4214	2.50761	3.34307	2.49148	2.9102	4.22037	1.33007	2.01655	2.01655	1.8436	2.54619	2.54619	1.48311	1.94748	1.94748	3.44839	2.90561	3.92519	1.02027	1.14617	1.2062
0.76	41	0.74	3.02332	1	22	85.3293	85.3293	119.624	97.7453	113.933	117.236	7.17487	5.99029	3.73304	21.5486	-235.061	4.50539	4.3169	4.50539	5.0124	5.48506	5.48506	1.78337	3.80151	3.80151	4.56359	4.23372	4.96463	1.91049	1.9775	2.04286	2.38002	2.6533	4.18012	1.46952	1.15614	1.47954	1.17628	1.86869	1.86869	1.53344	1.90124	1.90124	2.64136	3.80218	3.80218	0.971088	1.23307	1.35522
0.76	41	0.72	3.06116	1	22	71.4463	71.4463	115.58	101.848	119.187	98.06	7.24795	5.37544	4.48706	27.13	-239.823	3.32584	4.32193	4.34786	5.28068	5.1434	5.40664	1.65847	3.75785	3.75785	4.59264	4.50237	5.02831	1.8343	2.48298	2.54736	2.09757	3.30055	3.88529	1.12976	1.27946	1.27946	1.60074	1.43726	1.60128	1.57284	1.91879	2.12966	2.82464	3.73826	3.75596	1.10042	1.00191	1.32541
0.75	41	0.72	3.07475	1	22	79.1867	79.1867	119.927	98.2969	117.237	104.094	7.4966	6.14233	4.11389	22.5545	-269.733	3.03789	4.47976	4.47976	5.27644	5.77787	5.77787	1.38792	3.83203	3.83203	4.83808	4.72217	5.18123	1.77621	2.43546	2.53931	2.03981	3.07628	3.80165	1.07302	1.1631	1.1631	1.33344	1.69807	1.69807	1.19946	1.71502	1.83548	2.93552	3.74122	3.74122	0.928416	1.02805	1.14832
0.76	41	0.76	3.04735	1	22	104.815	104.815	118.532	97.2179	115.176	97.9375	6.93669	6.47987	3.61159	18.362	-323.866	3.11603	3.89197	3.89197	5.05643	5.38775	5.38775	2.21506	3.87226	3.87226	5.03628	4.53896	5.56958	1.62493	2.19359	2.31993	2.55061	2.67901	3.6969	0.930595	1.09323	1.09323	0.926873	1.98276	1.98276	1.06693	1.77298	1.84942	2.90199	3.81121	3.86805	0.876125	1.04695	1.21994
0.76	41	0.72	2.94987	1	22	112.464	112.464	115.392	98.3824	115.124	95.4882	7.49173	6.84125	4.40305	26.6331	-119.589	2.75489	3.95122	3.95122	5.24362	6.09682	6.09682	1.93871	3.81369	3.81369	4.60705	4.47546	5.01837	1.89764	2.54937	2.66204	2.11435	2.47484	3.42316	1.24849	1.13796	1.25182	1.39413	1.81602	1.81602	0.932425	2.05014	2.09411	3.04276	3.6651	3.87869	0.845248	1.05661	1.14365
0.75	41	0.7	2.94349	1	22	86.8116	86.8116	106.191	105.02	119.637	101.164	7.50511	5.02069	4.24365	17.1271	81.9591	3.1262	3.28825	3.51974	5.75345	6.46606	6.46606	1.2487	2.85757	2.85757	4.8219	4.54307	4.82974	1.57405	1.41002	1.79545	1.12104	2.9921	3.05025	0.884817	1.10549	1.24263	1.18298	2.1945	2.43151	1.39652	1.89207	1.95367	4.19382	3.05932	4.57021	1.15788	1.43199	1.43199
0.74	41	0.72	3.08223	1	22	73.6111	73.6111	105.536	101.918	122.194	109.015	8.38723	6.59828	3.80605	24.6303	-169.831	3.16589	3.72791	3.8631	5.28027	6.04	6.04	0.95248	2.96751	2.96751	5.09971	4.8659	5.29635	1.34962	2.13675	2.24322	2.16832	3.12865	3.62681	1.42343	1.10788	1.42343	1.09684	1.95682	1.95682	1.06955	1.82852	1.88216	3.49736	3.55111	4.29381	0.93809	1.14063	1.42509
0.76	41	0.72	3.07986	1	22	109.842	109.842	115.278	104.451	124.465	110.134	7.45117	6.62246	4.26249	18.2079	-247.286	3.06593	4.26615	4.26615	5.93915	6.24962	6.24962	1.00299	3.49285	3.49285	4.51241	5.17015	5.17015	2.00665	2.28735	2.66636	2.36625	2.77623	4.05351	1.12469	1.77851	1.77851	0.866978	1.64217	1.67366	1.15977	2.10586	2.13563	3.24659	3.52832	3.88946	1.15789	1.12263	1.49041
0.79	41	0.76	3.1465	1	22	112.236	112.236	120.63	113.533	136.873	109.218	9.13817	7.6873	4.44607	20.035	-362.826	4.1453	5.08082	5.08082	6.146	5.6539	6.27497	1.46226	3.85179	3.85179	4.72207	4.91636	4.94832	2.23246	2.83161	3.26338	2.78006	2.81871	4.2445	1.4334	1.83069	1.93661	1.39009	2.22299	2.37017	1.64807	2.1248	2.40584	2.67099	3.02161	3.18357	1.10402	1.24727	1.5686
0.76	35	0.74	2.95891	1	18	90.3653	90.3653	109.164	105.225	126.405	102.05	7.15121	6.7964	4.45049	9.24659	-188.055	2.84199	4.60152	4.60152	5.69134	5.90749	6.13392	1.65787	3.91779	3.91779	5.18051	5.04805	6.05137	1.89235	3.12962	3.12962	1.93962	3.06731	3.67392	1.33814	1.41854	1.54374	2.05481	1.47866	2.05481	1.49632	2.03123	2.03131	2.45042	3.59645	3.6281	1.3647	1.22696	1.3938
0.8	35	0.78	2.92482	1	18	89.8185	89.8185	109.619	112.886	133.788	115.544	9.96503	6.54317	4.98246	6.80466	12.7386	4.28372	5.11527	5.11527	6.2386	7.22709	7.22709	1.07271	4.19191	4.19191	5.41589	5.77793	5.98836	1.86271	1.99103	2.55992	1.77332	3.10289	3.82742	1.75014	1.94337	2.07761	2.37487	2.54631	2.54631	2.17707	1.83523	2.17707	2.88344	4.41543	4.42548	1.43428	1.1561	1.43428
0.79	35	0.74	3.09387	1	18	95.2419	95.2419	93.1572	111.15	130.467	123.091	8.18188	5.56202	4.60434	-8.85831	-61.3271	4.09495	4.67524	4.67618	7.19447	6.55064	7.23742	1.10768	3.06957	3.06957	5.77221	5.66141	6.55536	1.86808	1.84548	2.24112	2.50274	3.99879	4.78508	1.51016	1.36468	1.53124	2.45313	1.6977	2.56184	1.54998	2.50399	2.50399	2.69897	3.85982	3.91995	1.31672	1.44152	1.44152
0.75	35	0.68	3.29749	1	18	100.858	100.858	110.478	116.058	136.491	129.141	11.9973	6.58323	4.47453	-4.61111	-162.092	3.454	4.67948	4.67948	5.981	5.88523	6.08208	1.09752	4.05134	4.05134	5.19963	5.44308	5.61872	1.67961	2.08391	2.32508	1.875	3.31334	4.17926	1.48098	1.66649	1.84503	1.08324	1.424	1.46858	1.43355	2.03509	2.03509	2.85993	3.95458	4.34344	1.67376	1.42664	1.86502
0.7	35	0.68	3.54618	1	18	71.9148	71.9148	112.124	89.7074	110.978	87.0256	9.18444	4.86538	4.04219	23.7723	-244.638	3.4604	4.39824	4.39824	4.26203	4.8268	4.8268	2.3548	4.32827	4.32827	4.98839	5.06164	5.30259	1.82729	2.18832	2.22585	2.72543	3.28955	3.92653	1.39977	1.27624	1.48919	2.24019	1.90917	2.24019	1.54992	1.92449	1.92449	3.29232	3.70105	4.32707	1.74371	1.20581	1.74371
0.71	35	0.72	3.46018	1	18	59.6879	59.6879	115.415	85.6427	105.271	85.1726	4.9884	5.56023	3.71638	26.5666	-325.659	3.23583	4.13595	4.13595	5.23245	5.38734	5.48623	2.58837	4.09408	4.09408	5.2749	5.25688	6.14821	1.81643	2.37794	2.41805	2.06522	2.75514	3.662	1.31681	1.24388	1.31681	1.45538	1.51682	1.5809	1.3249	1.80652	1.80652	3.38913	3.92563	4.09876	1.51447	1.32986	1.51447
0.73	35	0.7	3.35145	1	18	56.0747	56.0747	120.115	98.5618	116.341	87.1968	6.57121	5.58642	3.85035	36.2257	-312.204	3.20752	4.09717	4.16759	5.19885	5.34551	5.59745	2.05473	3.60844	3.60844	5.11321	5.00567	5.57361	1.63348	2.34253	2.36306	2.58886	2.87615	4.0347	1.22621	1.2879	1.2879	1.6737	1.63654	1.6737	1.4312	1.91518	1.91518	3.38893	3.62243	3.73784	1.28564	1.08093	1.29686
0.73	35	0.7	3.21908	1	18	55.7525	55.7525	122.128	96.5841	115.981	95.0411	6.93126	5.66594	4.38209	35.6937	-307.463	2.66158	4.89587	4.89587	5.20298	6.39349	6.39349	1.71642	4.06618	4.06618	5.20061	5.12814	6.10384	1.9542	2.6759	2.73051	2.4802	2.99812	4.00788	0.981061	1.24117	1.24117	1.78646	2.14352	2.14352	1.47624	2.3428	2.38464	3.19039	3.6127	3.96774	1.36346	1.27421	1.38401
0.75	35	0.72	3.16339	1	18	70.0154	70.0154	116.544	98.0936	118.192	100.316	6.67747	5.90564	3.87989	31.9849	-241.776	3.15715	4.35722	4.35722	5.55592	5.39908	5.65543	1.66603	3.53432	3.53432	5.28063	4.72247	5.6961	1.71602	2.37281	2.37564	2.2292	2.70089	3.58835	0.960644	1.05373	1.06637	1.75853	1.70283	1.82841	1.80015	2.03095	2.22527	3.02793	3.88181	3.88181	1.35074	1.30577	1.53489
0.74	35	0.72	3.53698	1	18	63.7592	63.7592	101.897	110.208	129.795	107.289	7.36142	5.65363	5.6146	-0.734412	-14.9113	4.69566	3.94647	4.69566	7.92523	6.47553	7.99376	2.20316	3.84555	3.84555	5.5449	6.65322	6.79473	1.54464	1.93725	2.1502	1.63382	3.37942	3.88	1.95934	1.78336	1.95934	2.42234	2.10388	2.4807	2.01812	1.78741	2.12793	2.7022	2.9415	3.46531	1.69662	1.29523	2.02889
0.73	35	0.68	3.61135	1	18	60.8721	60.8721	110.475	111.943	129.016	105.555	11.6324	5.49481	4.02022	1.34391	-169.541	3.33327	4.07048	4.07048	5.50296	5.88035	5.88035	1.40032	4.2436	4.2436	5.08065	5.98952	5.98952	1.6672	2.0396	2.41056	2.55028	3.25676	3.61348	1.38135	1.46452	1.47741	2.06463	1.83463	2.12888	1.56133	2.17228	2.17228	3.18052	4.3189	4.35586	1.32761	1.57263	1.70568
0.72	35	0.72	3.32094	1	18	75.165	75.165	113.807	94.7524	117.87	84.0986	7.22323	5.25464	4.81016	23.4571	-269.608	3.20276	4.7286	4.7286	5.76884	5.48283	5.99696	1.9964	4.70073	4.70073	5.69234	5.22043	6.19922	1.87252	2.3009	2.3009	2.62922	3.19931	4.57943	1.57816	1.43042	1.57816	1.10879	1.55205	1.55205	1.26909	2.23187	2.37937	3.01705	3.61812	3.71842	1.14963	1.33499	1.58288
0.76	35	0.74	3.25491	1	18	45.6426	45.6426	120.123	99.7225	119.352	92.429	7.4426	5.62948	4.31607	27.8773	-191.7	3.94317	4.81631	4.81631	5.06265	4.85407	5.18138	2.0019	3.9715	3.9715	4.91595	4.87703	5.21576	1.9254	2.29272	2.29272	2.6232	3.36876	4.47107	1.06722	1.38827	1.38827	1.42225	1.59045	1.63717	1.32109	1.95795	2.07763	3.05466	3.23209	3.46587	1.15165	1.34597	1.5367
0.74	35	0.72	3.15761	1	18	67.1203	67.1203	122.265	97.4127	115.614	100.532	8.21204	5.86215	3.53832	17.8334	-323.311	3.23022	4.27031	4.27031	4.71809	5.59372	5.59372	1.91286	3.46363	3.46363	4.52307	4.88282	4.88282	1.75227	2.64197	2.64197	1.57265	2.26868	2.89077	1.1097	1.41549	1.41549	1.68811	1.71033	1.84934	1.3012	1.67773	1.67773	2.30888	3.54186	3.54186	1.22743	0.80628	1.22743
0.78	35	0.74	3.08716	1	18	64.6431	64.6431	120.798	110.294	128.156	102.04	6.97196	6.99449	4.94787	21.0291	-262.831	3.81298	5.0227	5.0227	5.27231	6.20825	6.20825	1.9058	4.18539	4.18539	4.84467	4.47383	5.08464	2.16468	2.64755	2.98031	2.5569	3.06639	4.19557	1.4086	1.46988	1.48607	1.11885	2.20555	2.20555	1.58459	2.27565	2.40545	3.38194	3.80921	3.87364	1.21665	1.16349	1.43194
0.76	35	0.72	3.11992	1	18	91.9874	91.9874	111.472	108.365	125.761	111.004	8.91413	5.79663	4.0637	21.4227	-155.038	3.81358	3.90567	3.90567	6.12397	6.07254	6.25467	1.25478	3.12927	3.12927	5.00833	5.55523	5.72404	1.73065	2.14518	2.25062	2.17114	2.87194	3.51725	1.40652	1.07011	1.40652	1.68414	1.49471	2.05678	1.00157	2.27657	2.27657	3.08463	3.57779	4.13928	1.28571	1.18442	1.57127
0.75	35	0.72	3.41674	1	18	81.8957	81.8957	104.223	103.041	128.95	111.438	9.31625	5.40925	4.2325	0.498712	67.5659	4.33859	3.98569	4.4157	6.89999	5.86229	6.89999	1.65859	3.09085	3.09085	5.48762	5.59737	6.20257	1.73211	1.93557	2.08694	2.10495	3.7107	4.3427	1.27913	1.4487	1.71316	2.52578	1.33412	2.53397	1.40843	2.10041	2.10041	2.14132	3.19159	3.27851	1.51026	1.7615	1.93993
0.73	35	0.68	3.34132	1	18	60.8376	60.8376	122.912	100.739	124.343	118.553	13.6628	5.12886	3.89446	3.27089	-109.286	3.35122	4.06759	4.42863	4.1966	5.25722	5.25722	1.81277	3.85207	3.85207	4.89591	5.09085	5.28374	1.39245	1.97664	2.00513	2.41762	2.89227	4.36011	0.764748	1.52551	1.52551	1.82129	1.09649	1.82129	1.40503	1.97378	1.97378	2.50618	3.82448	3.82448	1.00777	1.45869	1.45869
0.72	36	0.7	3.32747	1	23	90.1338	90.1338	110.456	88.9925	108.551	92.233	9.10444	5.44122	3.82107	34.5597	-336.748	3.6627	4.2796	4.2796	4.14621	4.38826	4.49076	1.20607	3.73145	3.73145	4.02218	4.51718	4.51718	2.12529	2.30534	2.30534	3.35462	3.28468	4.05811	1.41528	1.02601	1.73928	1.74744	2.01015	2.44951	1.41409	2.06706	2.06706	2.42189	3.74012	4.13122	1.12937	1.22948	1.58024
0.74	36	0.74	3.29465	1	23	72.9399	72.9399	113.882	93.6457	114.619	92.4521	5.74575	5.73194	4.53036	40.0042	-324.745	3.16309	4.31843	4.31843	5.77994	5.58585	6.02899	2.28491	4.10833	4.10833	5.17874	4.84535	6.14284	1.71014	2.21274	2.29729	2.0182	2.87503	3.76859	1.33674	1.36025	1.43496	1.11122	1.70571	1.74536	1.24494	2.0918	2.23059	4.10422	3.72494	4.17714	1.19843	1.13685	1.5841
0.74	36	0.74	3.26544	1	23	87.6366	87.6366	112.071	92.9298	114.893	102.962	8.16568	5.48451	3.75107	39.3819	-320.251	2.97021	4.01656	4.01656	4.98604	4.98528	5.21502	1.6701	3.40337	3.40337	5.45774	4.46769	5.45774	1.48413	2.14766	2.14766	2.22902	2.70548	3.83571	1.09673	1.08606	1.16667	1.2686	1.74135	1.85572	1.07499	2.05108	2.05399	3.53735	3.47967	4.00157	0.902573	1.32462	1.35697
0.75	36	0.74	3.17476	1	23	83.3532	83.3532	115.296	93.2971	111.385	93.0188	9.18906	6.01981	4.03528	20.1612	-392.107	3.29567	3.80864	3.84045	4.61049	5.78813	5.78813	1.47922	3.40601	3.40601	5.26317	5.0458	5.64163	1.99971	2.6297	2.68653	2.93808	2.77837	4.29446	1.31716	1.06595	1.31716	1.11952	2.07659	2.07659	1.43346	1.89948	1.96052	3.22347	4.06632	4.17461	0.9097	1.24157	1.40542
0.77	36	0.74	3.16406	1	23	76.8225	76.8225	108.28	101.497	119.554	107.979	5.99723	5.73467	5.04173	14.5738	-388.569	3.21336	4.36386	4.36386	6.28586	6.65775	6.65775	1.6397	3.91193	3.91193	5.14672	5.46756	6.02549	2.0377	2.33324	2.76181	2.1025	3.03498	4.08336	1.34158	1.64625	1.64625	0.749625	2.56722	2.56722	1.22887	2.06747	2.32184	3.79691	4.11312	4.27435	1.05517	1.34475	1.43941
0.75	36	0.74	3.20573	1	23	78.8069	78.8069	112.168	105.237	125.818	103.719	9.66562	6.62856	4.03356	12.391	-293.122	3.06895	4.77581	4.77581	6.0691	6.50208	6.50208	1.47608	4.17749	4.17749	5.09943	5.35779	5.48037	1.73163	2.41561	2.60757	2.48658	2.9305	3.84695	1.62068	1.39528	1.62068	1.3539	2.37817	2.37817	1.15336	2.28961	2.28961	2.96635	4.31383	4.60054	1.10583	1.30826	1.47745
0.77	36	0.74	3.23274	1	23	89.8582	89.8582	116.424	109.186	134.008	98.8924	9.11015	6.33117	4.84869	11.5656	-185.225	4.23064	4.6225	4.6225	6.10634	6.3583	6.3583	1.97858	4.47393	4.47393	5.1992	5.13176	6.04528	1.95022	2.69604	2.69604	1.81774	3.23663	3.73541	1.70732	1.73217	1.7495	1.18301	2.22743	2.25345	1.78013	2.17584	2.2224	3.09771	3.92453	4.06268	0.978977	1.51914	1.54051
0.76	36	0.72	3.36968	1	23	98.9929	98.9929	118.752	111.357	133.947	112.825	7.34558	7.29869	5.49359	1.08784	-95.7154	4.41835	4.62471	4.82854	5.7725	6.64358	6.64358	1.67214	4.7322	4.7322	5.089	6.35985	6.35985	2.1371	1.19084	2.1371	2.70328	4.5696	5.04243	1.54399	1.71192	1.96235	1.65303	2.60688	2.60688	1.65111	2.13253	2.15995	2.80081	3.60072	3.92564	1.74223	1.75823	2.16407
0.73	36	0.7	3.39642	1	23	80.4101	80.4101	130.646	106.382	127.861	86.168	11.4586	5.54914	4.80964	7.55941	-263.111	2.81002	4.57766	4.57766	4.06547	5.42905	5.42905	2.06468	4.1824	4.1824	5.02572	6.14208	6.14208	1.38212	2.01326	2.13807	2.07448	4.37144	4.74749	1.13361	1.74955	1.74955	1.61792	1.54733	1.85118	1.34085	1.59185	1.59185	2.40011	4.173	4.173	1.13404	1.29038	1.29038
0.73	36	0.74	3.4035	1	23	59.2148	59.2148	122.103	91.0024	108.475	89.1907	5.87052	5.48629	4.11497	31.0667	-364.462	3.48557	4.02924	4.02924	5.24626	5.50646	5.5153	2.50845	4.31233	4.31233	5.11337	4.94332	5.76772	1.64236	2.24343	2.24343	2.54288	3.04309	4.16493	1.38017	1.1453	1.42794	1.40168	1.58315	1.59832	1.28352	1.99562	2.09513	3.11035	3.94877	3.94877	1.17239	1.3595	1.4105
0.73	36	0.74	3.33299	1	23	65.7019	65.7019	121.438	90.6531	111.099	98.0053	7.09308	5.46982	3.40669	31.746	-338.96	2.96641	3.95898	3.95898	4.89363	5.00146	5.15529	1.7318	3.43407	3.43407	4.79822	5.34847	5.67965	1.70556	2.30334	2.30334	2.42054	2.76266	3.8158	1.24651	1.28654	1.30956	1.52435	1.64969	1.83566	1.14192	1.99331	1.99331	3.14177	4.02719	4.02719	1.03963	1.25022	1.36721
0.75	36	0.72	3.26467	1	23	67.8115	67.8115	113.128	88.2596	107.605	100.009	7.00689	5.63081	3.72411	34.6369	-335.564	2.69533	4.05114	4.05114	4.84523	5.65584	5.65584	1.34565	3.46627	3.46627	4.81551	5.23474	5.42571	1.65925	2.56527	2.56527	2.63451	2.91033	4.03522	1.18794	0.925734	1.23004	1.04742	1.73486	1.73486	1.12784	1.67801	1.68291	3.69642	4.07764	4.50714	1.04809	1.18322	1.35725
0.74	36	0.72	3.26341	1	23	67.7535	67.7535	112.64	99.009	117.505	101.031	9.10552	6.90828	4.41875	27.1783	-306.15	2.76769	4.38074	4.38074	5.83791	6.81182	6.81182	1.46834	3.84231	3.84231	4.96272	6.19839	6.19839	2.084	1.96307	2.084	2.61696	2.66592	3.87947	0.902315	1.49393	1.49393	0.832074	2.37792	2.37792	1.36533	2.33007	2.4331	3.8257	4.48834	5.03712	1.22032	1.51837	1.89843
0.75	36	0.74	3.31126	1	23	88.0715	88.0715	99.8121	105.765	126.524	103.307	7.65706	6.15274	5.0446	26.0886	-126.106	3.68403	4.25809	4.25809	6.33298	6.63762	6.63762	1.3465	4.22583	4.22583	5.77019	5.56357	6.41283	1.95555	2.19387	2.53793	2.36409	3.2323	4.28304	1.39702	1.3194	1.39702	1.061	2.19082	2.19082	1.47213	2.19334	2.19334	3.37567	3.70391	4.1	1.55327	1.40027	1.9849
0.75	36	0.72	3.42807	1	23	111.923	111.923	100.058	103.828	126.354	105.651	7.52547	5.29606	4.47273	11.3268	90.3345	3.52087	4.08115	4.08115	6.29641	6.7525	6.7525	1.48599	3.509	3.509	5.5302	6.1871	6.4375	1.62011	2.32568	2.32568	2.64221	3.70226	4.61032	1.11461	1.07986	1.20632	1.66004	2.02439	2.02439	1.39293	2.02874	2.02874	2.81311	3.23697	3.74036	1.69317	1.3235	2.00563
0.76	36	0.7	3.46621	1	23	91.934	91.934	112.175	117.475	139.459	127.141	8.33419	6.0201	4.80103	-3.79369	67.1659	3.46071	4.96578	4.96578	6.2187	5.53933	6.2187	1.35565	2.58813	2.58813	5.24678	5.19033	5.35598	1.52759	2.36417	2.50087	1.66886	3.57886	3.65872	1.27107	1.58851	1.82905	1.89352	2.27085	2.27973	1.30337	2.5302	2.5302	2.27605	2.86069	3.44598	1.0808	1.40611	1.57271
0.75	36	0.76	3.30268	1	23	88.9179	88.9179	120.18	100.666	120.162	102.108	7.25384	6.88784	3.78974	20.2278	-156.031	3.58283	5.55852	5.55852	6.28388	6.64801	6.64801	2.38324	4.69696	4.69696	5.41504	4.93966	5.49525	2.10417	3.46414	3.46414	1.40433	3.78256	3.84196	1.31724	1.8268	2.13556	1.15772	2.64443	2.64443	1.37244	2.47715	2.47715	3.53459	4.72615	4.81216	0.752229	1.7894	1.7894
0.75	36	0.74	3.29191	1	23	90.5483	90.5483	110.561	97.5762	117.967	93.1014	7.30657	6.09556	3.73194	32.5764	-333.903	3.51483	4.5514	4.5514	5.8326	5.63929	5.8449	1.6922	3.72445	3.72445	5.11139	5.07042	5.36425	1.71593	2.72422	2.72422	2.27553	2.7496	3.499	1.44962	1.28527	1.50383	1.57598	2.16893	2.37773	1.4788	2.01248	2.19753	2.85856	4.0195	4.04811	1.14827	1.30958	1.56235
0.73	36	0.72	3.2818	1	23	96.6744	96.6744	107.748	97.5976	115.599	101.192	6.73989	6.47894	3.3415	32.921	-221.489	2.79974	4.38419	4.38419	4.54481	4.39852	4.61817	1.49215	3.91453	3.91453	5.11494	4.55796	5.42658	1.63925	2.4328	2.59027	2.7126	2.94108	3.90091	1.42471	1.38709	1.42471	1.15774	1.77238	1.77238	1.07003	2.10447	2.10447	3.14862	3.0765	3.96079	1.18896	1.18917	1.38563
0.74	36	0.7	3.21438	1	23	85.6343	85.6343	109.877	94.2913	115.309	110.376	8.15956	5.87079	3.34668	26.6002	-234.842	2.68668	4.04214	4.04214	3.99221	4.42531	4.42531	0.903496	3.23275	3.23275	4.35364	5.05469	5.05469	1.53359	2.65077	2.69771	2.14756	2.97011	3.44934	1.10869	1.32369	1.32369	1.48837	1.69761	1.69761	0.995963	1.50075	1.53952	2.76819	3.31694	3.50527	0.953499	1.13038	1.19016
0.75	36	0.74	3.15296	1	23	80.8753	80.8753	112.823	94.3943	113.116	100.262	7.49328	5.81554	4.02475	22.5024	-296.692	2.89507	4.59784	4.59784	4.42404	5.37745	5.37745	1.14394	3.61212	3.61212	4.03772	4.67628	4.95764	1.72051	2.44443	2.44443	2.53675	2.87713	4.01661	1.16323	1.1573	1.17198	1.1877	1.74003	1.74003	1.13886	2.48421	2.48421	3.02116	3.66398	3.77317	1.17533	1.45369	1.45369
0.76	36	0.74	3.15032	1	23	84.5825	84.5825	109.881	99.0067	118.196	98.378	7.43656	6.17233	4.34399	24.3031	-239.502	3.41779	4.52249	4.52249	5.61062	5.87822	5.87822	1.67182	4.02322	4.02322	4.87116	5.4571	5.88751	1.68524	1.99074	1.99074	2.69347	3.07233	4.40386	1.22009	1.17895	1.32017	1.20374	2.34984	2.34984	1.30348	1.93838	1.93838	3.08122	3.73118	3.7446	1.3466	1.3025	1.5318
0.75	36	0.74	3.18519	1	23	81.7279	81.7279	111.792	105.793	127.674	106.966	8.69941	5.68615	4.76342	17.6763	-75.7234	3.88778	5.26337	5.26337	5.42582	6.7046	6.7046	1.32622	4.04208	4.04208	5.09419	5.25625	6.00113	1.89105	2.0485	2.14975	2.42915	3.32436	4.43969	1.31796	1.54868	1.54868	0.966334	2.8105	2.8105	1.4522	2.15965	2.15965	2.92956	4.01132	4.21432	1.66284	1.29504	1.81537
0.72	39	0.72	3.48964	1	20	46.301	46.301	112.395	91.1957	109.539	95.6061	9.8254	5.15041	3.58644	18.4582	-397.869	3.17635	3.94841	3.94841	3.73822	4.66471	4.66471	2.00418	3.31604	3.31604	4.57314	4.99753	5.4239	1.95034	2.54621	2.54621	3.01085	2.64643	3.79736	1.15334	1.18868	1.18868	1.30767	1.38199	1.64999	1.136	1.66346	1.66346	2.64975	3.80386	3.80386	1.17365	0.946832	1.4262
0.75	39	0.74	3.3862	1	20	47.0279	47.0279	115.607	94.5792	112.995	95.1963	6.5559	5.20864	4.06334	21.777	-385.688	3.51581	4.25238	4.39693	5.1384	5.57068	5.57068	2.15836	3.77116	3.77116	4.88929	4.44674	5.2763	2.19704	2.59221	2.61653	3.11082	2.68493	4.4287	1.08379	1.33827	1.40192	1.386	1.44164	1.62286	1.23915	1.72944	1.95911	3.55032	4.02097	4.02097	1.44708	1.20746	1.45663
0.74	39	0.7	3.32846	1	20	41.9586	41.9586	114.886	103.603	122.362	94.8328	8.14329	5.80767	4.22098	25.1483	-393.364	2.76083	4.01556	4.01556	4.8432	5.5604	5.5604	1.53145	3.68644	3.68644	4.77665	5.18011	5.32021	1.89386	2.45719	2.45719	2.37183	2.74379	3.64813	1.24429	1.30507	1.36982	1.42709	1.87112	1.9964	1.07483	1.83013	1.83013	2.86356	3.75914	3.85744	1.01689	1.16847	1.4823
0.74	39	0.72	3.29544	1	20	52.681	52.681	118.067	106.365	123.588	103.03	8.20213	6.48037	4.42468	20.1232	-356.689	3.21636	4.66538	4.66538	5.41364	6.90321	6.90321	1.79739	4.20755	4.20755	5.19375	5.54885	5.75819	1.7432	2.08496	2.16813	2.50307	2.99107	3.81373	1.46366	1.43129	1.57443	1.02574	2.16031	2.16031	1.13608	2.13586	2.13586	2.66959	3.76567	3.78157	1.22253	1.36735	1.64363
0.75	39	0.72	3.30794	1	20	66.173	66.173	116.536	103.111	121.642	96.849	6.3109	5.77873	4.75878	23.1279	-148.503	3.4209	4.64023	4.64023	6.35801	5.93362	6.56429	2.36115	3.96635	3.96635	5.21442	5.81895	6.5143	1.70982	2.20061	2.20061	2.18519	3.03134	3.99605	1.37585	1.28932	1.43143	1.61952	1.87619	1.88438	1.3875	2.06296	2.06296	2.43829	3.03323	3.34247	1.44936	1.31461	1.56595
0.76	39	0.74	3.17227	1	20	55.8422	55.8422	124.329	101.091	123.64	105.358	9.40651	5.31389	3.65528	19.06	-34.8507	4.05893	4.66966	4.68954	4.84563	6.13889	6.13889	1.60725	3.44918	3.44918	4.60389	4.80069	4.95048	1.8402	2.1131	2.17096	2.44795	2.87157	3.74103	1.41548	1.53429	1.69131	1.34069	1.39084	1.4349	1.43409	1.82229	1.82229	2.63979	4.22316	4.25484	1.24907	0.988007	1.42847
0.76	39	0.76	3.16147	1	20	65.5721	65.5721	121.203	98.8177	125.934	104.033	9.35709	6.44176	5.30909	-1.8065	22.4949	4.0228	4.72229	4.72229	5.97865	6.32931	6.32931	1.84991	4.70382	4.70382	4.27754	5.94077	5.94077	1.91178	1.56719	1.91178	1.35531	3.92733	3.92733	1.08833	1.55012	1.55012	1.48406	2.22212	2.22212	1.43421	2.1835	2.1835	3.04632	4.27051	4.27373	1.39831	1.13018	1.41169
0.78	39	0.76	3.22776	1	20	72.7734	72.7734	115.225	101.189	125.355	116.129	10.1471	5.70886	4.01056	-2.88053	-67.4752	4.38383	4.81165	4.81165	6.36367	5.62041	6.37312	1.79243	3.38513	3.38513	4.62688	5.06518	5.06518	1.53548	2.19158	2.30657	2.15803	3.41808	4.08463	1.52625	1.3324	1.62518	1.5152	1.27078	1.79005	1.60507	1.82921	1.82921	3.01272	3.40945	3.53076	1.10104	1.29013	1.41818
0.73	39	0.7	3.25919	1	20	73.012	73.012	107.66	92.3623	110.97	100.776	8.12172	5.92865	3.87916	23.7574	-379.898	2.92358	3.55742	3.55742	4.91178	5.67084	5.67084	1.05174	2.99467	2.99467	4.53828	5.80643	5.80643	1.86264	2.16757	2.16757	1.87574	3.47465	4.26608	1.46429	1.11414	1.46456	1.80338	1.46239	2.02933	1.05482	1.61665	1.71097	1.66716	3.84687	3.87677	0.869366	1.21193	1.29613
0.74	39	0.72	3.27872	1	20	73.412	73.412	107.645	96.3174	120.223	94.4327	6.7008	6.23292	4.49724	34.6884	-387.696	2.64447	4.67945	4.67945	5.41799	5.86487	5.86487	1.29653	3.3982	3.3982	5.21705	5.38195	6.34407	1.6092	1.97431	2.04725	2.38715	3.17271	3.9751	1.38951	1.49121	1.70705	0.803306	2.18254	2.18254	0.905318	2.07691	2.18225	3.35963	3.81258	4.16144	0.938983	1.35571	1.35786
0.76	39	0.7	3.34832	1	20	86.4087	86.4087	109.964	106.472	129.755	96.9827	8.34442	6.04204	4.05326	30.2055	-295.514	3.07067	4.07545	4.07545	5.8678	5.45704	5.94792	1.00733	3.06371	3.06371	5.08976	5.26236	5.60232	1.56586	1.81649	1.85153	2.30707	3.11388	4.00056	1.23103	1.2808	1.37767	1.20411	1.62761	2.01422	1.1784	1.92066	2.0027	3.0683	3.73698	3.75574	1.24903	1.48627	1.71636
0.73	39	0.72	3.52339	1	20	57.0182	57.0182	119.188	96.8411	119.639	100.579	8.58573	4.83327	3.59367	7.22711	10.7853	4.07425	4.48388	4.54062	5.00535	6.1315	6.1315	1.94942	4.28197	4.28197	4.74396	5.57388	5.71781	1.75677	1.8848	2.07326	2.12471	2.9593	3.61765	1.30803	1.07141	1.30803	1.34927	1.36049	1.65754	1.52933	1.83328	1.83328	3.0029	4.08793	4.08793	1.59875	0.949675	1.81437
0.74	39	0.74	3.45945	1	20	69.9042	69.9042	112.705	105.121	126.782	97.5695	8.80321	4.92289	4.92603	-0.283708	47.0764	4.24696	4.03365	4.54546	5.79933	5.32679	5.81752	2.35208	3.78876	3.78876	4.97519	6.12624	6.12624	2.42408	1.77795	2.42408	2.22842	3.50215	3.9931	1.40365	0.979584	1.40365	1.33596	1.32244	1.49159	1.2898	2.19371	2.19371	2.6699	3.21904	3.35957	1.36417	1.3314	1.63629
0.75	39	0.7	3.25502	1	20	94.6093	94.6093	122.771	104.19	121.902	110.805	8.27641	6.25674	3.92463	16.7352	-151.373	2.62173	4.52312	4.52312	5.7581	5.81453	5.85876	1.45597	4.20526	4.20526	5.4508	4.47659	5.88652	1.69039	2.77667	2.77667	2.12808	2.07523	3.13067	1.27324	1.85269	1.85269	0.970363	1.91802	1.91802	1.05988	2.31634	2.31634	2.90071	4.19299	4.21923	1.22016	1.20227	1.30103
0.74	39	0.72	3.38525	1	20	69.6397	69.6397	115.246	91.5366	110.535	97.9998	5.11212	4.72047	3.91339	34.0439	-292.63	3.00017	3.83822	3.83822	6.09604	4.85414	6.16948	1.81065	2.8335	2.8335	5.009	5.46534	5.93819	1.30175	2.03575	2.03575	1.91718	2.88002	3.38695	1.35018	1.20179	1.41882	1.29856	1.12079	1.29856	1.29135	1.80911	1.80911	3.43968	3.53431	3.76141	1.37386	1.43707	1.78676
0.72	39	0.72	3.32451	1	20	61.069	61.069	119.014	87.05	107.722	103.589	9.17701	4.84398	3.30797	21.8484	-321.25	2.90298	3.86881	3.86881	3.94736	4.29753	4.29753	1.03419	3.21002	3.21002	5.15425	5.47255	5.52553	1.57145	2.22376	2.22376	2.55308	3.14929	3.74822	0.981734	1.10974	1.13666	1.22291	1.2452	1.52395	1.25568	1.42675	1.42675	2.18849	3.39043	3.39837	1.01969	0.963556	1.18758
0.75	39	0.76	3.23033	1	20	74.4822	74.4822	121.715	89.7007	107.096	98.3387	6.90092	5.59052	4.76039	23.2201	-396.849	3.35321	4.58176	4.58176	4.42821	5.88521	5.88521	2.04977	4.08776	4.08776	4.62651	5.79256	6.00394	1.91626	1.92769	1.93207	2.73579	3.23801	4.48696	1.09526	1.03516	1.18196	1.39104	2.27111	2.53575	1.16843	2.04196	2.04196	3.32753	4.22523	4.22523	1.05153	1.33219	1.37346
0.76	39	0.76	3.25178	1	20	75.3409	75.3409	117.429	100.103	115.561	89.626	6.87529	5.83955	4.49617	27.3261	-290.237	2.97245	4.53518	4.53518	5.94037	6.34898	6.34898	1.59757	3.89654	3.89654	5.18615	5.51517	6.44184	1.93218	2.03673	2.06676	2.36072	2.96269	3.94637	1.5647	1.31524	1.5647	1.05693	1.95178	1.95178	1.24044	2.18203	2.18203	3.55358	4.21982	4.31989	1.38007	1.06321	1.61845
0.76	39	0.72	3.23599	1	20	64.3578	64.3578	118.44	102.857	124.226	107.508	7.71206	4.99192	3.51487	18.0507	-121.207	3.7344	4.31497	4.31497	6.04553	5.76037	6.14522	1.25848	3.39474	3.39474	5.31712	5.22159	6.1165	1.97028	1.52169	1.97028	2.12622	3.03949	4.00406	1.60581	1.50135	1.60581	1.21221	1.39635	1.44778	1.50972	2.25217	2.26272	2.85102	3.49886	3.56057	1.54407	0.904812	1.67343
0.77	39	0.78	3.16487	1	20	86.9484	86.9484	120.526	102.331	125.883	116.745	10.2076	6.35253	3.91638	7.86114	-86.5655	4.1471	5.27317	5.27317	5.08632	6.42122	6.42122	1.35419	4.13104	4.13104	4.69232	5.11383	5.17246	1.70114	1.99755	2.00083	1.90063	2.88329	3.05449	1.57342	1.93969	1.93969	1.39047	1.93573	1.93573	1.33394	1.9888	1.9888	3.06919	4.45334	4.45334	1.20392	1.01753	1.4419
0.76	37	0.72	3.15146	1	21	55.4075	55.4075	108.01	100.148	118.563	98.7609	7.10329	5.69104	3.59514	29.8092	-274.463	2.42328	3.50101	3.54825	5.52939	5.04447	5.59583	1.31698	3.0277	3.0277	4.44237	5.22439	5.34313	1.56362	1.78194	1.97503	1.63749	2.65774	3.20838	1.1899	1.31072	1.34838	1.32962	1.35703	1.4428	1.11265	1.67865	1.89525	3.47636	3.57384	3.58245	0.934835	1.21298	1.39232
0.75	37	0.72	3.13812	1	21	57.7156	57.7156	114.788	101.771	121.822	109.669	8.70933	6.25345	4.28155	16.76	-366.116	2.85697	4.23661	4.23661	4.98132	5.95853	5.95853	1.32627	3.50967	3.50967	5.17768	5.56453	5.56453	1.79149	2.39654	2.53575	2.03539	2.86895	3.56014	1.44581	1.34847	1.65831	1.58132	1.8851	1.95652	1.04721	1.76175	1.82159	2.66302	3.97536	3.98613	0.921915	1.31432	1.41161
0.77	37	0.74	3.16376	1	21	66.2592	66.2592	118.108	106.136	128.315	108.668	8.28731	6.62923	4.90854	11.9409	-412.435	3.22675	4.28382	4.28382	5.33715	6.66368	6.66368	1.50412	3.53119	3.53119	4.59563	5.6458	5.6458	2.01249	2.56678	2.56678	2.50093	3.23513	4.24396	1.38579	1.28788	1.49412	1.3307	2.06492	2.11386	1.35166	1.84451	2.0715	2.86524	4.02241	4.02241	1.19418	1.25967	1.49095
0.75	37	0.72	3.28536	1	21	68.1603	68.1603	118.332	110.992	134.259	100.381	7.03921	5.87551	4.47433	26.6635	-305.322	3.30243	3.80223	3.80223	5.58357	5.67745	5.67745	1.65259	4.18033	4.18033	5.2566	5.25298	5.59324	2.08115	2.00772	2.17865	2.23315	3.28204	4.05297	1.49744	1.37504	1.5579	1.10411	1.60303	1.68192	1.32677	2.25823	2.25823	2.53275	3.07624	3.39242	1.47481	1.41712	1.8387
0.75	37	0.7	3.35289	1	21	96.5453	96.5453	108.265	110.742	131.742	103.201	9.63124	5.98702	4.40059	18.0089	-184.067	3.12448	4.61489	4.61489	5.65758	6.33469	6.33469	1.12578	3.46821	3.46821	4.75408	6.04495	6.04495	1.82664	2.45656	2.45656	2.26443	3.07838	3.96279	1.32351	1.38153	1.38153	1.05127	1.90647	1.90647	0.961635	1.82494	1.82494	2.69964	3.80386	3.82659	1.22719	1.52677	1.87547
0.74	37	0.74	3.28579	1	21	83.6988	83.6988	114.947	99.1918	119.766	98.9758	9.21686	5.00085	4.02219	7.16111	-89.1292	3.70123	4.60446	4.60446	5.38622	6.7691	6.7691	2.1143	4.1525	4.1525	5.08193	5.11963	5.70919	1.99197	2.33167	2.33167	2.58379	3.14557	4.11397	1.5452	1.47957	1.5452	0.869492	1.52058	1.52058	1.31307	2.29559	2.29559	2.90642	4.516	4.53479	1.01507	1.21555	1.45292
0.76	37	0.74	3.3216	1	21	92.7783	92.7783	141.061	111.425	134.653	112.578	11.2434	7.25209	5.36374	4.16693	-349.824	3.49496	4.55997	4.55997	4.91938	6.19064	6.19064	1.6139	4.78261	4.78261	5.03384	4.89789	5.57405	1.91795	2.2452	2.2452	2.67791	3.87167	5.0323	1.54939	1.86577	2.08815	1.52276	1.67844	2.25936	1.649	2.20468	2.20468	3.35462	4.93762	4.93912	1.35075	1.57017	1.6241
0.74	37	0.72	3.27154	1	21	58.7309	58.7309	112.226	93.1122	111.695	101.704	8.50381	5.46928	3.91894	23.5636	-372.121	3.48107	4.02741	4.02741	5.72312	5.82891	6.07432	1.40256	3.70797	3.70797	5.0783	5.17882	5.38556	1.82771	2.54129	2.54129	2.44353	2.86026	3.857	1.37214	1.47066	1.57835	1.21629	1.91176	2.20839	1.19078	1.68555	1.89094	3.53802	4.12098	4.33273	1.20376	1.65029	1.78004
0.75	37	0.72	3.31852	1	21	66.7847	66.7847	110.483	99.7734	117.74	90.3684	5.89714	5.64187	4.17111	29.6048	-291.595	2.92304	4.21115	4.21115	6.04038	5.94645	6.20751	1.06159	3.25651	3.25651	4.89314	5.38254	6.18006	1.86182	1.67885	1.9356	2.69248	3.26442	4.38326	1.14286	1.07373	1.28998	1.18293	2.01555	2.01555	1.15786	2.02593	2.12572	3.46618	3.77693	3.81636	1.19721	1.27247	1.44369
0.73	37	0.7	3.34145	1	21	50.1672	50.1672	113.297	100.639	121.579	98.6819	8.89963	5.4755	4.05787	22.6158	-364.718	2.78637	4.24924	4.24924	5.1696	5.74537	5.74537	1.4856	3.28339	3.28339	5.93045	5.63439	6.44632	1.73845	2.07421	2.07421	2.54054	3.00869	3.63342	0.963876	1.4077	1.4077	1.35166	1.70324	1.84036	1.09778	1.80952	1.80952	2.4923	4.06938	4.08394	1.12618	1.11565	1.45159
0.75	37	0.74	3.35445	1	21	48.9196	48.9196	121.198	105.487	126.143	99.9723	8.2503	5.82246	4.54219	18.5457	-343.879	3.55727	4.63218	4.63218	5.6283	6.5243	6.5243	1.77265	3.9013	3.9013	5.03903	5.39971	5.77515	1.92985	2.20106	2.20156	2.99021	3.04592	4.50034	1.32407	1.31904	1.39099	0.98869	1.97624	1.97624	1.07066	2.57411	2.57411	2.83435	3.69271	3.69271	1.36971	1.59619	1.84144
0.75	37	0.72	3.36992	1	21	64.7642	64.7642	116.732	110.572	129.636	96.5624	8.45631	5.57912	4.05704	14.1683	-187.988	3.87916	4.24187	4.24187	6.08976	6.3147	6.3147	2.07339	4.1064	4.1064	5.12632	5.4687	5.67514	1.83057	1.82948	2.10475	2.46006	2.72383	3.87545	1.52844	1.48425	1.57055	1.23932	1.10522	1.23932	1.52962	1.93807	1.9717	3.06846	3.63644	3.63644	1.81019	1.42988	1.93517
0.75	37	0.74	3.33803	1	21	74.825	74.825	113.502	108.509	130.433	102.077	8.9532	6.03967	4.1411	5.68742	-9.74936	3.73763	4.37484	4.40085	5.61722	7.24119	7.24119	1.86319	3.82277	3.82277	4.61723	5.45392	5.45392	1.80325	1.83244	2.3275	2.15368	2.99225	3.33345	1.38495	1.24983	1.38495	0.916246	1.99832	1.99832	1.42171	2.55698	2.55698	2.96222	4.14773	4.16911	1.36785	1.3545	1.63128
0.77	37	0.74	3.39691	1	21	94.5256	94.5256	111.685	105.321	129.593	120.36	12.2724	6.45658	5.19676	-3.52546	-38.3445	3.9806	4.85225	4.85225	7.38142	7.29105	7.38142	1.50091	2.65157	2.65157	5.33405	6.14742	6.14742	1.85704	2.45614	2.65643	1.41712	2.79751	2.79751	1.49752	1.71917	1.77624	1.52004	1.6577	1.6577	1.35972	1.73561	1.85885	2.67761	4.09079	4.28932	1.59799	0.780652	1.59799
0.73	37	0.72	3.26366	1	21	60.1877	60.1877	107.379	95.1647	111.186	98.7403	5.97172	5.54893	4.31261	22.8546	-313.513	2.52514	3.64963	3.64963	5.66671	6.91368	6.91368	1.10769	2.92193	2.92193	4.68775	6.45424	6.71768	1.46653	1.88062	1.88062	2.70374	2.83197	4.02627	1.33864	1.33111	1.5806	0.80635	1.68632	1.68632	0.917089	1.85311	1.85311	3.67565	3.95094	3.97054	1.12185	1.00667	1.43096
0.74	37	0.7	3.23511	1	21	55.7749	55.7749	116.988	109.245	129.566	97.3181	7.44193	5.81031	4.44698	10.9685	-365.508	2.2639	3.8811	3.8811	5.58202	5.97991	6.1426	1.11023	3.33119	3.33119	5.02569	6.17562	6.64016	1.60493	2.14635	2.14635	2.26976	3.32798	3.9906	1.23704	1.50399	1.56688	0.9878	1.31937	1.64088	0.791528	2.06169	2.06169	3.44941	3.92501	3.92501	1.1511	1.12596	1.24688
0.76	37	0.72	3.25791	1	21	52.5791	52.5791	125.251	109.366	130.043	103.987	6.00265	5.99259	4.98304	22.2319	-376.638	2.97084	4.61471	4.61471	5.27456	6.38129	6.38129	1.42011	3.8419	3.8419	4.72023	5.6268	5.79983	1.86554	1.86401	2.02263	2.36823	3.32327	4.07558	1.33806	1.48992	1.48992	0.927251	2.23076	2.27769	1.20853	1.83049	1.95064	3.18921	3.95864	3.95864	1.30426	1.28427	1.57579
0.76	37	0.74	3.2797	1	21	75.1393	75.1393	118.98	103.084	124.769	99.1437	8.77555	5.59357	3.65873	26.8501	-288.756	3.58254	4.25782	4.25782	5.29564	4.88802	5.31947	1.66349	3.33632	3.33632	5.14289	5.10598	5.27421	1.88086	2.65488	2.65488	2.31255	3.20196	3.91058	1.37671	1.22875	1.37671	1.26974	1.07568	1.5987	1.12958	2.46383	2.46383	2.57559	3.51682	3.52827	1.24368	1.52879	1.60769
0.75	37	0.72	3.19654	1	21	71.7601	71.7601	122.714	102.628	124.213	100.42	8.31547	6.6781	4.84287	13.3041	-289.487	2.89898	5.08527	5.08527	4.74245	6.26752	6.26752	1.41952	3.83947	3.83947	4.52859	5.68126	5.68126	1.78797	2.80966	2.80966	2.24111	3.55516	4.04401	1.22337	1.324	1.324	1.09822	2.36044	2.36044	1.14536	2.18825	2.18825	2.55621	4.07589	4.07589	1.03198	1.50673	1.50673
0.76	37	0.76	3.2311	1	21	62.0371	62.0371	123.816	108.61	130.269	104.637	8.44713	6.33623	4.85076	10.8945	-227.011	4.01876	4.20752	4.20752	5.74712	6.93373	6.93373	2.3532	3.81033	3.81033	5.09474	5.20296	5.85831	2.32145	2.64893	2.67019	1.99949	3.07339	3.5034	1.58037	1.21728	1.58311	1.22461	2.20485	2.20485	1.52561	1.85887	1.90238	2.96249	3.88183	3.88183	1.58207	1.41954	1.79564
0.76	37	0.74	3.32927	1	21	94.2332	94.2332	107.673	104.129	122.76	104.013	7.50081	6.12102	5.46701	3.33054	-91.9376	3.83611	4.75459	4.75459	6.20553	6.12147	6.44412	1.3642	4.06602	4.06602	4.36206	5.87735	5.87735	2.32017	1.83133	2.32017	1.80805	3.5885	4.437	1.47147	1.37892	1.87041	1.04031	2.07925	2.07925	1.3634	2.41067	2.44088	3.3842	3.9603	3.99972	1.35192	1.52646	1.78632
0.74	37	0.7	3.16147	1	19	75.1326	75.1326	107.028	95.7173	116.081	98.9915	6.1054	5.60164	4.12579	28.4488	-197.435	3.05846	4.11279	4.11279	7.4951	6.68418	7.70496	0.670756	3.3005	3.3005	5.25408	6.00332	6.29839	2.06057	1.85152	2.06057	1.40201	3.6027	3.70025	0.646468	0.949049	1.0211	1.25571	1.86915	1.86915	1.44366	1.81355	1.81355	3.56249	3.50173	3.89577	1.42347	1.77251	1.77251
0.75	37	0.72	3.1967	1	19	75.4644	75.4644	113.843	99.3518	119.118	111.224	7.37772	5.90539	3.84724	15.0468	-84.4094	4.47361	4.89167	4.89167	5.85167	6.16177	6.16177	1.02738	3.83517	3.83517	4.496	5.66639	5.66639	2.47665	1.75978	2.47665	1.67293	3.32977	3.80159	0.664137	1.15771	1.17787	0.774405	1.3336	1.3336	1.76489	1.94022	1.94022	3.10005	3.92482	3.92482	1.841	1.31809	1.925
0.76	37	0.74	3.16735	1	19	95.1226	95.1226	106.31	107.52	127.27	107.378	9.97401	6.47573	4.03516	5.43869	-23.5489	4.08125	5.03055	5.03055	6.06884	6.67303	6.67303	1.2435	3.38059	3.38059	4.84162	5.39795	5.39795	2.141	2.61412	2.61412	1.64725	3.26057	3.4899	0.682485	1.25622	1.25622	1.01462	1.32662	1.32662	1.50017	1.98897	1.98897	3.2962	3.9097	3.92773	1.76201	1.20079	1.89302
0.77	37	0.74	3.13642	1	19	81.364	81.364	110.512	104.119	124.428	111.586	5.82031	6.39828	4.12816	0.505307	-15.6623	4.62147	4.88734	4.88734	6.40814	6.49908	6.49908	1.19886	3.72579	3.72579	4.43444	5.30581	5.30581	2.5066	2.0966	2.5066	1.43953	3.55052	3.65686	1.18413	1.14472	1.38448	1.08168	1.58527	1.58527	1.45031	1.91647	1.91647	3.01533	4.1006	4.1006	1.83863	1.08876	1.83863
0.73	37	0.68	3.26559	1	19	75.8104	75.8104	108.316	95.0941	111.414	98.1374	4.43443	6.35704	4.0935	16.9373	-338.312	3.00203	4.41226	4.41226	6.79624	6.77959	7.11142	1.11675	3.22645	3.22645	4.97278	5.41362	6.15919	2.51548	1.98632	2.6417	1.66724	3.42382	3.69017	0.55626	1.1482	1.1482	1.18178	1.4527	1.50297	1.57894	1.90915	2.02574	3.73516	3.70917	3.94457	1.72663	1.78445	2.17043
0.75	37	0.72	3.16218	1	19	60.8897	60.8897	114.769	94.4198	112.299	101.522	6.14743	5.94652	3.87365	16.7937	-361.853	3.57766	4.49785	4.49785	5.91389	6.16	6.24351	1.4215	3.36897	3.36897	4.40161	5.15941	5.5002	2.60469	2.00768	2.77695	1.83051	3.86838	4.45187	0.620002	1.19032	1.20365	1.30111	1.40641	1.65617	1.38964	1.86341	1.98449	3.62207	4.04371	4.04371	1.42826	1.34294	1.74793
0.75	37	0.74	3.16357	1	19	86.2876	86.2876	113.634	97.7387	113.823	100.362	7.69842	6.1319	3.92152	20.6897	-298.74	3.33211	4.78471	4.78471	5.93334	6.36958	6.36958	1.08066	3.49801	3.49801	4.71644	5.13438	5.36408	2.11477	2.36075	2.38349	1.60366	3.28148	3.57809	0.628254	1.1695	1.1695	1.07618	1.48651	1.48651	1.37676	1.76435	1.76435	3.20355	4.36915	4.36915	1.36779	1.739	1.739
0.74	37	0.72	3.1448	1	19	98.003	98.003	114.132	101.158	120.123	105.234	6.75045	6.41822	4.28814	17.5308	-263.177	3.37998	4.82105	4.82105	5.94006	6.46267	6.46267	0.980315	3.65508	3.65508	4.43219	5.57768	5.57768	2.19863	2.34758	2.41686	1.78991	3.17392	3.87062	0.747604	1.07604	1.19302	1.46919	1.53425	1.53542	1.25413	1.98471	1.98471	3.2363	4.32672	4.32672	1.69833	1.7828	1.7909
0.76	37	0.7	3.20283	1	19	55.8786	55.8786	111.508	110.856	128.934	109.294	7.52278	5.6946	4.09727	17.323	-179.96	3.79289	4.11581	4.11581	6.86617	6.66489	7.05837	1.02627	2.90218	2.90218	4.68443	5.64904	5.82602	2.221	1.74273	2.221	1.77624	3.03961	3.75178	0.526243	1.11064	1.11064	1.40827	1.30916	1.51854	1.805	1.97477	2.03803	3.66142	3.77728	4.11274	1.95116	1.36937	2.06192
0.75	37	0.68	3.33704	1	19	111.596	111.596	117.427	115.664	136.122	119.452	8.90344	7.9658	4.56728	10.1078	-182.614	3.45515	5.56473	5.56473	6.19415	7.99484	7.99484	0.837493	4.04999	4.04999	4.91129	5.73521	5.73521	2.23811	2.2929	2.51195	1.93524	3.57279	3.7922	0.635892	1.50894	1.50894	1.55875	1.92083	1.92083	1.70869	2.1513	2.1513	3.13213	4.09642	4.11536	1.69573	1.35468	1.94975
0.74	37	0.72	3.09442	1	19	87.5782	87.5782	123.323	100.555	121.683	110.116	8.39028	7.34858	4.7481	13.466	-294.116	3.29589	4.85229	4.85229	5.71496	5.99709	5.99709	0.657904	3.47119	3.47119	4.54732	5.32505	5.32505	2.04172	3.20149	3.20149	1.33927	3.46853	3.77783	0.845316	1.29804	1.30667	1.3158	1.5698	1.5698	1.21796	1.66908	1.66908	3.03076	4.22689	4.22689	1.51484	1.96616	2.06322
0.76	37	0.72	3.08652	1	19	77.8912	77.8912	103.597	107.774	126.052	97.7018	6.87611	6.40145	4.13586	16.3083	-288.201	2.88591	4.09388	4.09388	6.75694	6.17534	6.87975	0.77407	2.2737	2.2737	3.9508	4.71631	4.80304	2.10702	1.86576	2.37443	2.08759	3.30175	3.30175	0.761935	1.0671	1.48753	1.7613	1.23869	1.98752	1.78017	1.7332	1.80519	3.65294	3.28261	4.11146	1.77716	1.66912	1.90214
0.77	37	0.72	3.06009	1	19	84.2352	84.2352	115.851	110.44	131.037	110.217	7.8505	6.13239	4.09312	22.1936	-324.987	3.98803	4.31173	4.31173	6.08257	5.93858	6.30443	0.643808	2.90653	2.90653	4.52803	5.54844	5.54844	2.45829	2.31687	2.45829	1.74476	3.72288	4.11955	0.818842	1.22474	1.22474	1.10232	1.2868	1.5251	1.61474	1.6139	1.84238	2.5867	3.72539	3.72539	1.62	1.61442	1.66696
0.76	37	0.72	3.06103	1	19	75.1455	75.1455	116.553	110.48	129.852	107.441	7.50291	7.25153	4.69413	18.1496	-310.23	3.21726	4.44789	4.44789	5.54474	6.75866	6.75866	0.665478	3.07139	3.07139	4.82414	5.21952	5.28278	1.99785	2.32924	2.32924	1.15201	3.52145	3.52145	0.567342	1.36684	1.36684	1.00054	1.56907	1.56907	1.37851	1.68566	1.68566	2.97925	4.72856	4.74121	1.43085	2.07291	2.07291
0.74	37	0.7	3.09585	1	19	67.2471	67.2471	111.982	105.717	124.677	107.389	6.41539	7.01837	4.25364	17.3748	-282.83	2.79404	4.57404	4.57404	6.34418	6.60194	6.60194	0.666112	2.78044	2.78044	5.15353	6.00618	6.35654	1.95826	1.99594	2.19643	1.14917	2.94045	3.1954	0.849034	1.26679	1.27552	1.14883	1.70473	1.70473	1.32401	1.73714	1.73714	3.32717	4.38071	4.4053	1.67087	1.65482	1.77423
0.76	37	0.74	3.10765	1	19	71.994	71.994	114.403	103.332	124.752	114.474	8.91674	6.04886	3.66755	15.1648	-214.537	3.55972	4.31633	4.31633	5.78185	5.88193	6.12411	0.910049	2.84434	2.84434	4.64909	6.11756	6.11756	2.35732	2.0115	2.36583	1.8527	3.40675	4.09618	0.741644	1.26019	1.31795	1.17052	1.11451	1.4402	1.29689	1.53411	1.53411	2.8183	3.53257	3.53257	1.7443	1.46596	1.7443
0.76	37	0.72	3.14529	1	19	98.9947	98.9947	112.871	109.82	129.034	106.362	8.87357	7.33563	4.23387	9.53902	-180.338	3.48993	5.13566	5.13566	5.6887	6.95562	6.95562	0.804936	3.59248	3.59248	4.80014	5.26241	5.27458	2.31395	2.28033	2.47063	1.33061	3.47598	3.57075	0.649165	1.28123	1.28123	0.92089	1.73372	1.73372	1.32528	1.92623	1.92623	2.69417	4.10141	4.12448	1.70322	1.44684	1.84959
0.77	37	0.76	3.16902	1	19	81.3975	81.3975	115.087	109.1	126.585	115.972	8.06257	6.67182	4.84632	10.423	-43.856	4.67633	4.6935	4.73467	6.56082	7.19339	7.19339	1.46714	3.74206	3.74206	4.87571	5.43406	5.76622	2.50056	2.08268	2.5781	1.79612	3.85663	4.14611	0.827238	1.34206	1.34206	1.0198	1.87697	1.87697	1.64742	1.93824	1.93824	3.01743	4.29707	4.29707	1.92088	1.31723	2.01807
0.75	37	0.72	3.2905	1	19	97.95	97.95	113.382	101.213	125.296	112.427	7.51578	6.52303	5.03798	-3.72342	108.124	4.49303	4.61175	4.61357	6.38211	6.86051	6.86051	1.06051	3.59661	3.59661	4.59138	6.02984	6.02984	2.52131	1.95043	2.52131	1.36674	4.02297	4.17249	0.813441	1.15523	1.16437	1.00838	1.85387	1.85387	1.59475	1.83516	1.83516	2.58694	4.12196	4.12196	1.94756	1.25836	1.94756
0.74	36	0.72	3.06416	1	25	66.4042	66.4042	113.138	92.6237	112.132	120.784	6.78969	6.56605	5.15463	25.406	-289.794	2.75519	5.07879	5.07879	5.96922	7.93185	7.93185	0.880695	3.60012	3.60012	4.86465	5.41664	5.41664	1.8463	2.63773	2.63773	1.61938	4.25506	4.25506	0.502981	1.45474	1.45474	0.775408	2.1772	2.1772	1.01717	1.83014	1.83014	2.97503	5.54837	5.55975	1.3124	1.34425	1.42361
0.77	36	0.74	3.13156	1	25	59.688	59.688	116.798	102.443	123.023	97.6277	7.55009	7.02775	4.19648	13.8722	-394.848	3.91097	4.59437	4.59437	5.49935	5.42429	5.60215	1.32537	3.6533	3.6533	4.7802	5.13894	5.13894	2.85928	2.81785	3.01549	1.77133	3.53693	3.96552	0.919825	1.34233	1.34903	1.90049	1.49951	1.90049	1.40636	1.53635	1.58149	3.91955	5.0829	5.0829	1.29731	1.90575	1.90575
0.75	36	0.7	3.14888	1	25	60.8843	60.8843	111.244	108.805	126.134	112.272	5.57187	6.54979	4.34567	21.2766	-318.626	3.0936	4.34309	4.34309	5.8646	6.04367	6.04367	0.61707	3.2809	3.2809	5.2498	5.7203	6.16774	2.23416	1.84881	2.33217	1.33142	3.40123	3.57619	0.40723	1.03356	1.03667	1.4466	1.37615	1.52082	1.15465	1.90507	1.90507	2.97514	4.21814	4.26808	1.61561	1.73936	1.73936
0.75	36	0.72	3.13208	1	25	98.1803	98.1803	117.382	110.056	129.868	109.597	8.94787	7.15906	4.66547	20.7423	-281.804	3.31398	4.94182	4.94182	6.08401	6.88985	6.88985	0.748578	3.58605	3.58605	4.31383	4.89276	4.89276	1.86988	2.32802	2.32802	1.75396	3.43867	4.09214	0.657479	1.06798	1.06798	1.32285	1.69087	1.69087	1.52575	2.1652	2.1652	2.57095	4.43308	4.45118	1.72711	1.9769	2.00917
0.76	36	0.72	3.08182	1	25	91.4187	91.4187	122.464	110.519	131.625	107.989	6.57561	6.5818	5.09107	16.5425	-206.861	3.51428	4.73269	4.73269	6.5674	6.40935	6.61691	0.981228	3.6264	3.6264	5.26527	5.1211	5.66102	2.16989	2.03502	2.41988	1.25802	3.62755	3.76441	0.657828	1.12806	1.16452	1.27148	1.57312	1.71804	1.57441	1.80196	1.80196	3.05875	4.40601	4.42242	1.44455	1.66497	1.66497
0.75	36	0.72	3.127	1	25	88.8217	88.8217	118.61	104.648	127.318	118.435	8.02364	6.96453	4.54782	5.87394	-223.576	3.51107	5.21644	5.21644	5.40401	6.88572	6.88572	0.992695	3.94515	3.94515	4.55914	4.8579	5.16396	2.01338	2.27939	2.27939	1.40317	3.8423	3.85158	0.691287	1.60412	1.60412	0.838051	2.1056	2.1056	1.19478	1.70159	1.70159	3.04238	4.63264	4.63264	1.75758	1.29446	1.81663
0.77	36	0.72	3.19218	1	25	85.0799	85.0799	111.819	104.117	121.617	117.027	9.12951	6.08148	3.71783	18.7912	-148.797	3.88397	4.1464	4.19803	6.04815	6.07004	6.11153	1.18244	3.21302	3.21302	4.56661	4.55439	4.64796	1.99774	2.54234	2.54234	1.62766	3.288	3.65126	0.618852	0.954543	0.954543	0.969082	1.68726	1.68726	1.56993	1.33486	1.56993	3.31225	3.92414	4.1402	1.57052	1.22209	1.69728
0.75	36	0.7	3.28599	1	25	67.9695	67.9695	119.488	110.48	129.54	109.363	6.17597	6.87603	3.97593	23.8611	-260.971	3.39232	4.88013	4.88013	7.07303	7.37775	7.37775	0.897884	3.98084	3.98084	4.69752	5.35688	5.7988	2.13771	2.28713	2.38202	1.10702	3.38546	3.52277	0.603667	0.984785	0.98884	1.17102	1.93486	2.12711	1.47676	2.25856	2.25856	3.35757	4.95056	4.95056	1.96862	0.904123	1.96862
0.73	36	0.7	3.30662	1	25	58.0467	58.0467	118.022	100.421	118.562	105.433	7.22648	6.07798	3.99713	19.5075	-261.119	3.76894	4.70642	4.70642	6.02552	6.00265	6.12093	1.38149	3.82009	3.82009	4.60744	4.9625	5.33231	2.32108	2.14301	2.60286	1.42992	2.96632	3.15732	0.572077	1.27822	1.27822	0.698395	1.83701	1.83701	1.12222	1.74685	1.89761	3.14055	4.40487	4.40487	2.10401	1.42747	2.25643
0.74	36	0.72	3.29484	1	25	65.4108	65.4108	121.701	95.3233	114.146	103.756	6.36934	6.29708	4.09463	19.4417	-242.235	3.85769	4.11803	4.11803	5.24971	5.7128	5.7128	1.17011	3.42467	3.42467	4.00376	5.24199	5.24199	2.66847	2.05189	2.73653	1.46742	3.01243	3.01243	0.678148	0.804284	1.04875	1.2509	1.2469	1.67228	1.2937	1.977	1.977	2.52273	4.03245	4.12039	2.02604	1.47674	2.02604
0.74	36	0.72	3.2964	1	25	60.0265	60.0265	116.021	100.246	118.893	105.572	8.996	6.43635	4.54999	16.7877	-311.057	3.26294	4.91048	4.91048	5.46837	5.90328	5.90328	0.870113	3.42184	3.42184	4.77334	5.57107	5.57107	2.14922	2.82997	2.82997	1.5818	4.56528	4.61904	0.627262	1.32753	1.33546	1.40104	1.43864	2.08009	1.49169	1.95327	2.02605	3.77929	4.89147	4.89147	1.41217	1.97903	1.97903
0.74	36	0.72	3.22394	1	25	52.1543	52.1543	118.288	98.6069	115.826	100.71	5.09506	6.09448	4.16612	15.0848	-397.721	2.78636	4.46913	4.46913	6.21341	5.89916	6.43631	1.04839	3.58277	3.58277	4.45263	5.62897	5.62897	2.32308	2.35359	2.70149	1.57286	3.40382	3.88308	0.573493	1.2174	1.22519	1.20704	1.3305	1.70045	1.27362	1.78666	1.78666	3.24605	4.20256	4.20645	1.4465	1.71992	1.71992
0.75	36	0.72	3.22069	1	25	62.1107	62.1107	118.717	103.257	123.34	104.981	6.82923	6.57038	4.10122	18.806	-328.236	3.1379	4.83161	4.83161	5.196	5.62362	5.62362	1.04905	3.82765	3.82765	4.29747	4.70325	5.04973	2.19513	2.06985	2.40033	1.37355	3.16551	3.47892	0.497144	1.069	1.069	0.961178	1.54315	1.54315	1.39141	1.74227	1.84725	3.1492	4.09852	4.10686	1.83997	1.00417	1.83997
0.74	36	0.72	3.21331	1	25	69.3946	69.3946	120.223	102.985	124.474	108.034	8.73814	6.76065	4.40456	12.9522	-327.831	3.54161	4.87266	4.87266	5.43117	6.0773	6.0773	0.899516	3.64721	3.64721	4.71841	5.70729	5.70729	2.38901	3.1399	3.1399	1.4752	3.58314	3.76046	0.634154	1.11254	1.12662	1.50689	1.41545	1.50689	1.41036	1.6322	1.6322	2.96216	4.32738	4.3404	1.40016	1.9116	1.9116
0.77	36	0.72	3.20698	1	25	74.4329	74.4329	120.676	110.541	132.877	113.882	8.59279	6.94582	4.28379	17.5809	-171.298	4.00295	4.97091	4.97091	5.9596	6.5303	6.5303	1.11549	3.7562	3.7562	4.75952	5.18179	5.18179	2.29525	2.40015	2.44167	1.43571	3.51576	3.62106	0.880629	1.25721	1.30403	0.92206	1.57148	1.57148	1.48322	1.89168	1.89168	3.15858	4.50208	4.52782	1.65828	1.4337	1.83768
0.76	36	0.72	3.2945	1	25	78.3652	78.3652	120.143	118.154	142.136	126.589	10.4224	6.81699	5.13053	8.81659	-102.723	4.26945	5.13933	5.2004	6.16614	7.22423	7.22423	1.14838	4.15574	4.15574	4.88783	5.60627	5.60627	2.35961	2.08577	2.35961	1.36754	4.47517	4.47517	0.561624	1.40232	1.40232	1.34724	2.0524	2.0524	1.72059	2.11528	2.11528	2.92863	3.92917	4.07179	2.04098	1.15199	2.27638
0.76	36	0.72	3.39254	1	25	89.1042	89.1042	115.137	109.098	132.352	132.995	6.78949	6.00446	4.0298	7.08278	-13.043	4.90685	4.55317	4.90685	6.94181	6.94706	6.96194	1.3248	3.04365	3.04365	5.33196	6.13039	6.13039	2.41443	2.24161	2.41443	1.78776	3.79458	3.92338	1.06321	1.12462	1.12462	1.64166	1.13048	1.73234	1.70739	1.59359	1.77496	2.09203	3.83829	3.85636	1.64819	1.27493	1.80404
0.75	36	0.72	3.21147	1	25	94.3024	94.3024	132.987	107.068	125.674	103.094	8.41891	7.66588	4.52575	8.89949	-105.059	2.99889	4.47941	4.47941	6.75633	7.05992	7.05992	1.36515	4.83922	4.83922	4.87166	5.01029	5.10205	2.46711	3.35019	3.35019	1.43272	4.18001	4.18001	0.797287	1.42283	1.57195	1.39443	1.6262	1.65878	1.33498	1.901	1.901	3.4945	4.66779	4.67586	1.35933	2.31592	2.31592
0.73	36	0.7	3.4454	1	25	71.7246	71.7246	115.563	94.5183	118.413	108.955	8.48815	6.45236	4.64752	31.0967	-434.222	3.56281	4.11419	4.1252	5.67429	4.65629	5.81208	1.48206	3.85893	3.85893	4.32621	4.09594	4.63367	1.94982	2.31697	2.53077	1.9182	4.77251	5.11349	0.586225	1.49649	1.49649	1.01151	1.5218	1.5218	1.8499	1.64973	2.05816	3.23529	4.10081	4.20033	1.50653	1.57535	2.03151
0.75	36	0.72	3.31998	1	25	54.5942	54.5942	116.973	97.6976	116.93	112.266	5.61133	6.24783	4.59531	40.2495	-325.459	3.44394	3.77795	3.77795	6.43052	5.50226	6.70672	0.985536	3.81471	3.81471	3.97923	5.40009	5.40009	2.72511	2.66699	2.79677	2.13299	3.42572	3.79757	0.674689	0.899515	0.899515	1.79111	1.0771	1.79111	1.55059	1.75456	1.75456	4.1025	4.14158	4.14158	1.82033	1.39073	1.99643
0.75	36	0.7	3.2716	1	25	73.9111	73.9111	123.995	99.3897	119.36	114.802	6.99141	6.33084	3.99444	34.1341	-170.818	3.05528	4.85122	4.85122	5.10096	5.6781	5.6781	0.67374	3.60931	3.60931	4.89357	4.76566	5.44668	2.20675	2.32611	2.57771	1.53946	3.73591	3.87035	0.685334	1.18116	1.18116	1.22328	1.59853	1.66334	1.20669	1.96708	1.96708	3.55785	4.22661	4.2525	1.59987	1.59426	1.76961
0.76	36	0.74	3.30489	1	25	83.892	83.892	118.608	100.898	124.653	103.775	8.67562	6.74946	3.92664	27.4706	-274.675	3.72403	4.33577	4.33577	5.49607	5.8011	5.8011	0.81865	3.66878	3.66878	5.04231	5.68	5.68	2.63622	2.76526	2.781	1.42914	3.6453	3.66042	0.786479	0.960844	0.964108	1.29806	1.65363	1.80146	1.41809	1.69316	1.71225	3.03143	4.06855	4.09136	1.6098	1.51408	1.83217
0.75	36	0.72	3.2277	1	25	69.6754	69.6754	114.814	102.084	122.277	118.889	10.4784	6.62903	3.73608	22.2554	-191.975	3.16619	4.55428	4.55428	4.8054	5.80341	5.80341	0.913555	3.52787	3.52787	4.7784	5.47267	5.47267	2.31049	2.98332	2.98332	1.75033	3.32769	3.65236	0.931454	1.00231	1.07689	1.58995	1.10837	1.58995	1.20209	1.80289	1.80289	2.7384	4.19538	4.23208	1.44895	1.91897	1.91897
0.77	36	0.78	3.11599	1	25	82.3878	82.3878	115.703	103.201	121.779	107.54	8.66428	7.57402	4.59109	13.6152	-155.282	3.88456	5.20892	5.20892	6.84571	7.37498	7.37498	1.4173	3.96411	3.96411	4.3413	4.89492	4.89492	2.20819	2.98797	3.08706	1.52097	3.26062	3.26062	0.92919	1.11744	1.12783	1.12849	1.65866	1.65866	1.43694	1.77967	1.77967	3.72874	4.78064	4.78064	1.83134	2.12545	2.17145
0.77	36	0.74	3.20235	1	25	80.1545	80.1545	110.562	122.269	144.037	128.428	8.55666	6.70143	5.66952	-6.04781	-54.9366	4.05614	4.76098	4.76098	6.76572	7.38775	7.38775	1.11768	3.77088	3.77088	4.74596	5.38178	5.61641	2.16622	2.1477	2.21791	1.51516	4.01432	4.01432	0.844053	1.5217	1.5217	1.31759	2.1492	2.1492	1.53166	2.38131	2.38131	3.27628	3.86624	3.88019	2.06572	1.30554	2.19008
0.76	35	0.74	3.07052	1	24	71.0021	71.0021	116.515	99.9437	121.517	112.923	6.26423	5.98893	3.99962	30.9134	-333.297	3.33393	4.60481	4.60481	5.55542	5.46651	6.01738	1.28093	3.63579	3.63579	4.29704	5.99069	6.09607	2.47373	2.36129	2.72867	1.97911	3.56819	4.22152	0.605025	1.05458	1.05458	1.47094	1.32115	1.50661	1.70806	1.99605	1.99605	3.29177	3.79512	3.79512	1.88184	1.54547	1.93112
0.77	35	0.72	3.34669	1	24	83.4168	83.4168	106.074	116.402	136.632	130.375	9.24232	6.67486	4.18377	-0.838663	-68.4393	4.02024	4.25713	4.60162	7.45658	6.31567	7.45658	1.37568	2.52459	2.52459	5.27601	5.92801	5.92801	2.01041	2.86529	3.03673	1.32944	3.27015	3.52063	0.982412	1.09043	1.09043	1.96771	1.09694	1.96771	1.50994	1.42276	1.52156	2.93435	3.85882	4.07944	1.30691	1.38491	1.66109
0.76	35	0.7	3.30058	1	24	67.1935	67.1935	127.469	117.248	136.839	97.2466	13.4096	7.71336	4.50156	2.25588	-184.362	3.98093	4.7189	5.16523	5.19732	7.53596	7.53596	1.44263	3.80723	3.80723	4.28279	4.67584	4.67584	2.74128	3.65644	3.65644	2.06892	3.34946	3.70113	0.746352	1.02482	1.07284	1.74284	1.85395	1.94721	1.53073	2.01067	2.01067	2.90489	5.02715	5.02715	2.01051	1.54767	2.31245
0.73	35	0.72	3.29757	1	24	50.9179	50.9179	116.488	91.7612	112.25	98.2321	7.97288	6.14297	3.77262	25.3878	-330.758	3.51786	4.50379	4.50379	4.67017	6.33847	6.33847	1.67696	3.74817	3.74817	3.70913	5.47207	5.47207	2.73659	3.14855	3.14855	1.90076	3.35987	4.02601	0.691119	0.999344	1.0122	1.47911	1.42966	1.62943	1.55502	1.68407	1.86296	3.30659	4.31312	4.31312	1.54805	2.01761	2.18579
0.74	35	0.7	3.19655	1	24	56.2813	56.2813	118.598	92.6701	110.995	109.478	6.25333	5.52226	4.65154	23.9005	-315.377	2.99378	4.64376	4.64376	6.74381	6.63561	6.99917	1.20384	3.31792	3.31792	4.22584	5.53694	5.53694	2.08303	2.69496	2.69496	1.50532	3.76208	3.88551	0.606884	1.22589	1.22674	1.35585	1.21775	1.44496	1.45906	1.72272	1.82379	3.9036	4.23983	4.23983	1.64435	1.71383	1.99441
0.76	35	0.74	3.07589	1	24	67.1081	67.1081	124.015	97.4854	116.738	102.706	7.77829	5.901	4.48419	22.9675	-342.918	3.67024	4.4418	4.4418	5.88399	5.60472	6.31646	1.21761	3.58351	3.58351	4.07283	5.80786	5.80786	2.78564	2.55713	2.85117	1.80296	3.71253	4.13088	0.731707	1.08371	1.09159	1.67165	1.443	1.88299	1.72831	1.69717	1.90026	3.491	4.01961	4.01961	1.69471	1.76494	2.0422
0.75	35	0.72	2.9837	1	24	62.6821	62.6821	119.687	97.3894	119.347	113.342	7.74278	6.60126	4.09082	25.2018	-340.56	3.41349	4.34975	4.34975	5.15321	5.89013	5.89013	1.05427	2.88137	2.88137	4.47578	5.94141	5.94141	2.30383	2.42622	2.42622	1.84486	3.59522	4.28629	0.786059	1.51441	1.51441	1.44659	1.7748	1.91471	1.59075	1.5887	1.73096	3.04814	4.07367	4.07367	1.68824	1.67763	1.85418
0.78	35	0.74	2.99623	1	24	64.1399	64.1399	123.384	103.846	124.791	115.058	8.26746	7.22321	4.8466	10.8321	-353.694	3.29068	5.21092	5.21092	5.48431	7.14559	7.14559	0.723805	3.67421	3.67421	4.44834	5.55534	5.55534	2.64336	2.05487	2.64336	1.80645	3.73023	4.04199	0.550709	1.56355	1.56355	0.770907	1.94304	1.94304	1.85192	2.26404	2.26404	3.73444	4.85776	4.85776	1.91369	1.57982	2.10698
0.78	35	0.76	3.13744	1	24	85.9028	85.9028	115.667	107.13	129.32	110.578	9.44774	6.57435	5.01439	21.0901	-266.586	4.88	4.92834	5.17265	6.60928	6.93757	6.93757	1.54914	3.86974	3.86974	4.63243	5.17552	5.41889	2.58475	2.53111	2.82384	1.63677	3.94273	4.20261	1.00953	1.33358	1.33358	0.917973	2.40497	2.40497	2.01283	2.24134	2.38171	3.29047	4.254	4.25764	1.9962	1.26094	2.2465
0.75	35	0.74	3.30645	1	24	76.2549	76.2549	111.544	106.351	129.049	122.424	7.96242	6.20993	4.6856	12.6377	-198.071	4.61644	4.53736	4.89776	6.79457	7.00493	7.06691	0.983643	3.55464	3.55464	4.91743	6.28204	6.28204	2.74997	1.88302	2.74997	2.04403	3.87559	4.48627	0.99668	1.39092	1.39092	1.36468	1.3761	1.58369	1.77036	1.88412	1.88412	3.1819	4.37884	4.38258	2.13802	1.53122	2.49124
0.75	35	0.72	3.33127	1	24	81.9134	81.9134	104.585	96.2571	117.461	116.024	9.73943	6.40976	3.69256	20.7612	-131.996	3.98703	4.20571	4.2678	6.69464	6.83985	6.83985	1.16232	2.80844	2.80844	4.69801	5.37102	5.37102	1.96948	2.5587	2.61864	1.62399	2.94185	3.22428	0.809751	0.813067	0.838468	1.48349	1.52142	1.65874	1.85608	1.4552	1.90798	3.28831	4.10301	4.12077	1.66083	1.24808	1.8449
0.75	35	0.7	3.22413	1	24	88.6047	88.6047	124.919	102.748	125.689	114.785	9.57168	6.34705	4.15396	32.5564	-23.559	3.19626	5.00595	5.00595	6.18333	6.2435	6.37718	0.642953	4.61729	4.61729	4.62544	4.80213	4.9144	2.07722	3.25497	3.25497	2.31532	3.1169	3.73246	0.95434	1.09247	1.11287	1.59009	1.24116	1.59009	1.74686	2.3945	2.3945	3.61261	4.29798	4.29798	1.7101	1.47789	1.77022
0.78	35	0.76	3.06372	1	24	77.8073	77.8073	115.222	108.197	125.703	118.81	7.25771	7.35415	5.32018	23.211	227.569	4.13733	5.30725	5.30725	8.04165	7.3862	8.04165	1.3218	4.09235	4.09235	5.61776	5.1614	5.64382	1.70515	1.7843	1.80242	1.46885	3.8976	3.8976	0.784452	1.38059	1.38059	1.36896	2.06803	2.06803	1.32777	2.32358	2.32358	3.44263	4.32538	4.65342	1.55753	1.18503	1.55753
0.71	35	0.72	3.42619	1	24	69.9136	69.9136	105.746	87.0827	104.506	90.5994	7.65685	6.36894	4.00658	19.9901	-299.128	3.821	4.08202	4.08202	6.2773	6.35512	6.5907	1.55078	4.28111	4.28111	4.4958	5.18959	5.58373	2.13889	2.51848	2.51848	1.4752	3.4897	3.69523	0.856109	0.88778	0.907712	1.56326	1.34431	1.82013	1.97327	1.87491	2.05432	1.67479	3.99412	4.03348	1.69938	1.31816	2.10597
0.73	35	0.7	3.3609	1	24	52.9779	52.9779	112.979	93.208	112.763	100.564	7.38299	5.52332	4.28526	29.219	-313.009	3.28134	4.26088	4.26088	5.77185	5.26417	6.07092	1.52053	4.0177	4.0177	4.55637	6.05221	6.05221	2.53572	2.87523	2.87523	2.09454	3.62088	4.43999	0.775372	1.04294	1.05115	1.87484	1.14568	1.87879	1.56732	1.84984	1.84984	3.64098	4.15736	4.16668	1.64533	1.79776	1.81285
0.72	35	0.7	3.27031	1	24	64.8049	64.8049	118.514	82.8882	102.365	104.987	5.72615	5.58422	3.35057	43.7529	-367.254	3.0356	4.58191	4.58191	4.63277	4.97805	4.97805	0.827368	3.54945	3.54945	3.69842	5.73991	5.73991	2.45915	2.38483	2.56711	2.05139	3.05363	3.71695	0.556619	0.871719	0.954932	1.25903	1.31375	1.64731	1.18539	2.00161	2.00161	3.46483	4.02316	4.02316	1.57948	1.43739	1.57948
0.77	35	0.76	3.11755	1	24	80.4382	80.4382	119.649	99.1748	120.19	109.854	8.74132	6.45605	4.56247	28.6964	-374.296	3.97554	4.43869	4.43869	5.31455	6.78248	6.78248	1.27442	3.99969	3.99969	3.99702	4.94857	4.94857	2.58191	2.85178	2.85178	2.06391	3.46358	4.03313	0.883148	1.43754	1.46158	1.21621	1.95564	1.95564	2.02617	1.78611	2.02617	3.52612	4.46811	4.46811	2.19056	1.21862	2.19056
0.78	35	0.76	3.09267	1	24	59.6134	59.6134	112.711	114.894	134.591	117.207	8.11776	6.9601	5.04972	21.8983	-194.131	3.74805	4.7649	4.7649	6.89091	6.73204	7.06903	1.03522	3.68817	3.68817	4.77762	5.46424	5.46424	2.62168	2.3535	2.62168	1.84618	3.7779	4.15093	0.751489	1.25949	1.25949	0.900799	1.93741	1.93741	1.87096	2.19321	2.19321	4.13171	4.4893	4.49549	1.42899	1.81228	1.84833
0.76	35	0.74	3.07595	1	24	106.504	106.504	113.711	107.042	127.434	114.509	7.90563	5.55887	3.87629	10.9743	6.29651	4.31628	4.81112	4.81112	6.05789	6.60972	6.60972	1.00786	4.16088	4.16088	4.28718	4.90139	5.72158	2.21573	2.05062	2.21573	1.48707	2.88182	2.88468	0.752629	1.14142	1.14142	0.917506	1.85052	1.85052	1.64603	2.13786	2.13786	3.21781	4.20887	4.20887	2.06743	1.2083	2.06743
0.77	35	0.74	3.20164	1	24	86.1624	86.1624	98.7103	93.4013	113.398	134.444	7.40668	5.64869	4.24445	0.790198	28.8989	4.14792	4.48467	4.48467	6.80293	5.90758	6.95904	0.913792	3.01725	3.01725	5.10845	5.3961	6.24087	1.88257	1.26545	1.88257	1.42909	3.75173	3.75173	0.979843	1.07942	1.24399	1.69445	1.28835	1.87195	1.61256	1.95204	1.95204	2.94594	4.0068	4.0068	1.61554	1.54151	1.99337
0.77	35	0.76	3.1886	1	24	82.8373	82.8373	111.179	98.8242	116.176	114.383	15.9049	7.11852	3.36306	-2.93902	-98.1821	4.71674	4.47141	5.25218	4.97608	6.50635	6.50635	1.76079	3.35268	3.35268	3.91045	4.97022	5.15851	2.42995	2.53625	2.8097	2.31525	2.84572	3.55271	0.819605	0.901284	0.901284	0.988656	1.91392	1.91392	2.0759	1.44288	2.36089	2.54287	4.0879	4.0879	1.62795	1.32564	1.93949
0.77	35	0.74	3.18586	1	24	100.343	100.343	117.66	100.375	117.982	114.725	6.70607	7.53193	4.78952	9.68927	44.2292	4.40134	4.70297	4.81801	7.67003	8.08753	8.08753	1.53268	4.39336	4.39336	5.2621	5.14874	5.69634	2.65158	2.96296	3.11298	2.04116	3.71755	3.79024	0.942871	1.17946	1.27053	1.11563	2.17931	2.17931	1.70579	1.98389	2.0032	4.08727	3.99514	4.09138	1.95756	1.53208	2.18584
0.76	35	0.72	3.24333	1	24	65.7803	65.7803	118.557	102.235	118.391	114.802	7.12531	6.1548	5.28248	9.97335	94.4473	3.84007	4.7568	4.7568	7.90698	7.65045	8.02711	1.23482	3.85617	3.85617	5.18719	5.6407	5.64284	1.93368	1.82984	2.08504	2.01219	3.99511	4.24649	0.604679	0.997754	1.04308	1.56897	2.0417	2.26896	1.63566	2.74094	2.74094	3.00319	4.18764	4.42879	1.52783	1.88035	2.10049
0.74	35	0.74	3.31211	1	24	91.2097	91.2097	120.226	103.017	126.047	98.9741	9.41785	6.78393	4.35439	13.4875	-129.038	4.28899	4.7702	4.84254	6.15631	6.05703	6.39209	1.18362	5.29609	5.29609	4.88026	6.12316	6.12316	2.6648	2.97855	2.97855	2.356	4.75398	5.1269	1.03527	1.17098	1.21228	1.17649	1.88007	1.91782	2.0772	2.14423	2.25813	2.57333	4.02308	4.03991	1.89436	1.42012	2.22804
0.77	35	0.76	2.87593	1	21	70.764	70.764	114.733	94.7868	112.766	108.044	7.09776	5.9922	4.38281	33.5375	-377.726	3.37789	4.23096	4.23096	5.98737	6.27354	6.27354	0.926554	2.97787	2.97787	4.89505	5.44532	5.60284	2.20495	2.16028	2.32833	1.7917	3.28608	3.92207	0.609623	1.04832	1.04832	1.23513	1.63909	1.63909	1.45698	1.59132	1.64242	3.05562	3.68652	3.68652	1.6457	1.78533	1.84341
0.77	35	0.76	2.7999	1	21	55.1669	55.1669	118.797	94.7978	110.456	111.245	6.68509	7.03811	4.74044	18.1755	-353.911	3.74956	4.4207	4.4207	5.48516	7.18162	7.18162	1.09518	3.1894	3.1894	4.27415	5.55624	6.25473	2.56164	1.51137	2.56164	1.51453	3.33533	3.64328	0.699867	1.25382	1.25382	1.1688	2.21753	2.21753	1.63184	1.81698	1.83126	3.36159	4.826	4.826	1.4088	2.11852	2.11852
0.78	35	0.76	2.76808	1	21	71.7391	71.7391	111.319	104.819	122.221	107.772	7.30618	6.96037	4.48037	11.882	-228.508	3.94397	4.58513	4.58513	6.91883	6.89247	7.02802	1.3844	3.45718	3.45718	4.85484	5.04239	6.10741	2.39255	2.02957	2.50394	1.00636	2.96194	3.03355	0.837355	1.32958	1.32958	1.43792	1.97818	1.97818	1.74956	2.06451	2.08529	3.2124	4.50391	4.5406	1.42712	1.96253	1.96253
0.78	35	0.76	2.93754	1	21	93.0873	93.0873	109.053	105.767	124.394	112.275	6.88244	7.13533	5.00075	1.41307	-66.434	3.98245	4.91681	4.91681	6.41174	7.43513	7.43513	0.855435	3.69713	3.69713	4.88605	5.76469	6.63557	2.43706	1.90817	2.43706	1.357	4.01495	4.01495	0.949967	1.21645	1.27795	1.26337	2.14266	2.14266	1.22821	2.35258	2.35258	3.07676	4.50535	4.52871	1.63271	1.68368	1.84525
0.8	35	0.76	3.16834	1	21	94.0784	94.0784	107.343	112.315	132.597	122.845	8.59952	6.18607	3.94796	0.115956	-19.6685	4.7082	4.39735	4.70887	7.72984	6.93409	7.75141	1.38797	3.40029	3.40029	5.07113	6.4454	6.4454	2.48778	1.58744	2.48778	1.8801	4.08035	4.39631	1.03903	1.11005	1.20116	1.59694	1.93951	2.1181	2.21975	1.96949	2.26967	3.53775	3.67311	3.92728	1.64643	1.39729	1.69893
0.76	35	0.74	3.19991	1	21	94.5851	94.5851	118.981	103.793	123.313	103.513	7.88087	7.08067	4.32284	15.4441	-45.4559	3.54821	5.00115	5.00115	6.37675	7.8759	7.8759	1.37238	4.36138	4.36138	4.51623	5.07613	5.07613	2.62147	3.24026	3.24026	2.29783	3.48357	3.81276	0.786042	1.28301	1.29643	1.23835	2.3131	2.3131	1.84342	1.95023	2.21572	3.61421	4.30467	4.30962	1.51665	2.12626	2.12626
0.74	35	0.72	3.04667	1	21	59.0194	59.0194	119.533	90.378	111.446	102.489	5.76352	5.48464	4.48536	30.7584	-352.145	3.32618	4.43327	4.43327	6.60672	6.33973	7.27401	0.941506	2.94971	2.94971	4.405	6.30409	6.30409	2.68697	2.25646	2.70739	1.35611	3.51619	3.87423	0.680063	1.08579	1.17226	1.2917	1.43532	1.55838	1.43301	1.74267	1.74267	3.20038	3.87013	3.87013	1.4523	1.57174	1.57174
0.76	35	0.74	2.95781	1	21	59.1486	59.1486	122.235	91.8214	106.736	112.845	8.05246	6.04484	4.05367	27.8811	-377.111	3.90462	4.07745	4.11476	4.54055	5.78325	5.78325	1.15445	3.50361	3.50361	3.58424	5.20994	5.20994	2.73768	2.30367	2.77247	1.78064	3.25144	4.00033	1.08944	0.956259	1.08944	1.75679	1.57103	1.86237	1.55824	2.11787	2.11787	3.17919	3.8564	3.8564	1.46352	1.69645	1.70816
0.78	35	0.74	2.81938	1	21	68.6674	68.6674	114.469	99.5491	119.082	111.968	7.32516	6.41082	3.86117	24.8901	-127.139	3.99603	4.36498	4.46631	6.32177	7.30358	7.30358	0.677366	3.34623	3.34623	4.73758	5.36381	6.14541	2.49287	1.866	2.49287	1.29225	3.34448	3.34448	0.754744	1.13861	1.13861	1.163	1.70394	1.70394	1.6923	2.01018	2.01018	3.41077	4.18054	4.18054	1.55187	1.36062	2.00538
0.79	35	0.74	2.96051	1	21	85.1871	85.1871	111.893	110.208	131.526	118.506	7.60667	6.68151	5.00501	5.42753	12.4167	4.4815	4.91901	4.91901	7.1522	7.55257	7.55257	0.868744	3.28478	3.28478	5.01258	5.58273	5.75398	2.28823	1.96178	2.28823	1.64681	3.92311	4.1693	0.882344	1.389	1.389	1.2393	2.17529	2.17529	1.58925	2.10168	2.10168	3.40587	4.79625	4.79625	1.82713	1.52229	2.15776
0.76	35	0.7	3.11119	1	21	118.648	118.648	124.669	117.588	136.395	129.593	9.69788	6.94814	4.52543	-3.85702	-64.7474	3.12052	5.35519	5.35519	5.14534	6.74386	6.74386	0.869962	4.21337	4.21337	4.75758	4.99403	4.99403	2.48869	2.67479	2.74861	1.78724	4.1696	4.1696	0.610313	1.13782	1.13782	1.6478	1.81995	1.98554	1.07516	2.10958	2.10958	3.56917	4.55011	4.55011	1.44681	1.66075	1.71593
0.77	35	0.74	3.11268	1	21	103.517	103.517	124.02	113.883	135.969	117.648	8.32508	6.92156	4.88768	21.5404	0.581566	4.19524	5.14862	5.14862	6.18192	6.49991	6.49991	0.956515	3.35347	3.35347	5.44456	5.61401	5.61401	2.49017	2.0373	2.49017	1.83815	4.62393	4.6302	0.758253	1.60131	1.60131	1.1939	1.81892	1.81892	1.87494	2.08685	2.18097	3.80316	4.30858	4.40868	1.93285	1.73773	2.03021
0.75	35	0.74	3.11706	1	21	92.9239	92.9239	115.543	107.993	126.348	108.087	7.46654	6.45012	4.62564	18.9838	-119.918	3.48899	4.69934	4.69934	6.27562	6.80347	6.80347	0.920746	3.3219	3.3219	4.17965	5.36266	5.36266	1.86337	2.41805	2.41805	1.83953	4.36382	4.54663	0.78584	0.835861	0.992028	1.45953	1.76826	1.76826	1.66252	2.52244	2.52244	2.99309	4.65643	4.65643	1.99638	1.71271	1.99638
0.75	35	0.72	3.09431	1	21	93.2211	93.2211	115.891	102.61	124.245	105.993	8.96094	6.87857	5.56329	22.1066	-180.98	3.54231	4.66384	4.66384	6.06013	7.05373	7.05373	0.952678	3.65026	3.65026	3.61848	4.4477	4.5387	2.01199	2.61578	2.61578	1.54892	3.9598	4.66666	0.804926	1.12996	1.46803	1.39464	2.5878	2.5878	1.9261	2.29589	2.33406	3.58376	4.70468	4.70468	1.4935	2.04257	2.04257
0.75	35	0.72	3.07642	1	21	97.8488	97.8488	108.816	103.455	122.824	100.936	7.04918	6.55297	4.52562	23.4647	-111.663	2.93601	4.11266	4.13055	6.12611	6.57328	6.57328	0.796986	3.81721	3.81721	5.17501	4.66752	5.17501	2.2166	2.56927	2.68256	2.06145	3.84536	3.93551	0.769414	1.11798	1.22231	1.44089	2.52606	2.52606	1.55481	2.33199	2.33199	3.70516	3.27428	3.81795	1.26374	2.14892	2.14892
0.75	35	0.7	3.11727	1	21	112.874	112.874	104.304	101.012	119.116	105.256	6.29377	6.1856	5.63328	13.391	-182.577	2.30835	4.95282	4.95282	7.66161	8.58459	8.58459	0.686856	3.24687	3.24687	5.25401	6.05238	6.11812	1.7103	2.1822	2.1822	1.73812	3.88182	4.01775	0.39648	1.20318	1.20318	1.5614	2.25251	2.25251	0.921579	2.22883	2.22883	3.51363	4.61877	4.64379	1.8397	1.17569	1.8397
0.75	35	0.74	3.14578	1	21	87.0683	87.0683	116.369	97.0497	116.443	108.344	7.8461	5.53282	3.98116	17.7842	-316.267	3.52191	4.4743	4.4743	6.5379	5.77249	6.86591	1.47162	3.25606	3.25606	5.24129	5.88453	6.17995	2.42142	2.56454	2.74372	1.8107	3.51072	4.1209	0.465589	1.09455	1.09455	1.52271	1.34637	1.76586	1.72786	1.62509	1.74734	3.11076	4.13766	4.13766	1.64748	1.60264	1.64748
0.75	35	0.76	3.08359	1	21	64.3992	64.3992	119.241	93.099	114.324	102.387	6.72761	6.26516	4.51625	21.4407	-358.295	3.31298	4.39002	4.39002	5.11643	5.69717	5.69717	1.206	3.18293	3.18293	4.16617	6.22936	6.22936	2.78829	2.10654	2.78829	2.12159	3.7585	4.37023	0.631689	1.22423	1.23002	1.49215	1.71298	1.99207	1.4567	1.80032	1.80032	3.26062	3.92175	3.92175	1.56757	1.98656	1.98656
0.77	35	0.74	3.00557	1	21	92.191	92.191	113.759	95.9252	113.613	105.584	7.81186	7.32922	4.68805	27.3446	-373.823	3.3968	4.56024	4.56024	5.65212	6.66564	6.66564	1.44739	3.09872	3.09872	4.91092	5.77656	5.77656	2.26357	1.81	2.26357	1.85855	3.96555	4.56224	0.550781	1.05812	1.05812	1.28846	2.25338	2.25338	1.79282	1.79888	1.92433	3.30237	4.12403	4.12403	1.48041	1.92802	1.92802
0.76	35	0.74	2.90692	1	21	96.0055	96.0055	115.214	104.606	121.742	104.645	7.65176	6.73728	4.25536	26.4172	-233.087	3.07918	4.25108	4.25108	6.40092	6.86012	6.86012	1.38288	3.20016	3.20016	4.8508	5.9082	6.58693	2.25474	2.30592	2.6204	1.30441	3.64467	3.70359	0.671518	1.13639	1.13639	1.3657	1.91897	1.91897	1.57275	1.82778	1.82778	2.83747	3.98234	3.9982	1.28015	2.01806	2.01806
0.78	35	0.74	2.83433	1	21	86.0576	86.0576	113.488	106.507	125.597	114.662	7.3153	6.66988	4.67612	12.677	8.68577	3.21431	5.43082	5.43082	6.36049	7.13481	7.13481	0.742491	3.38802	3.38802	4.43624	5.06386	5.58421	2.322	1.90923	2.322	1.5278	3.63185	3.71854	0.743599	1.5143	1.5143	1.45539	2.6172	2.6172	1.28173	2.1646	2.1646	3.63865	5.02466	5.03938	1.80825	1.59004	1.82232
0.75	34	0.72	3.12722	1	15	96.7198	96.7198	109.68	101.49	123.056	107.874	6.86802	6.18177	4.27007	35.1614	-309.969	2.95405	4.45811	4.45811	6.01901	5.91753	6.03291	0.738775	3.27442	3.27442	5.19045	5.96856	5.96856	2.17347	1.8721	2.31573	1.58224	3.68324	3.99353	0.462791	1.09983	1.09983	1.11902	1.60168	1.60168	1.3509	2.02001	2.02001	3.18276	3.92824	3.92824	1.715	1.50371	1.76515
0.77	34	0.74	2.9326	1	15	97.2598	97.2598	121.788	106.975	127.744	116.212	8.00473	7.30277	4.58992	27.151	-357.091	2.86615	4.4829	4.4829	5.5299	6.38056	6.38056	0.657412	2.93654	2.93654	4.60622	6.0014	6.0014	2.25892	2.29204	2.40641	1.51854	3.55451	4.01083	0.760538	1.49452	1.49973	1.02348	1.54684	1.54684	1.14294	1.60511	1.60511	2.54793	4.06108	4.06108	1.41406	2.13226	2.13226
0.78	34	0.74	2.90959	1	15	102.438	102.438	129.02	110.325	131.182	123.437	8.58131	8.33053	5.29539	16.1866	-318.236	3.16454	5.36806	5.36806	5.78298	7.10139	7.10139	0.961299	3.54844	3.54844	4.49512	4.87922	5.04997	2.27015	2.25477	2.31709	1.62511	3.73885	4.13031	0.742383	1.45692	1.49949	1.15474	1.9969	1.9969	1.80244	2.24106	2.24106	3.60581	5.22738	5.23137	1.65158	1.62878	1.90921
0.76	34	0.72	3.36034	1	15	89.1108	89.1108	109.664	102.396	125.122	111.351	15.8775	5.85411	4.05654	-2.07869	-84.5324	3.34455	4.15406	4.15406	6.28406	6.28383	6.31334	1.41055	2.67744	2.67744	4.94696	5.91165	5.91165	1.98883	3.11654	3.1495	1.0361	2.30811	2.52201	0.715003	0.785148	0.807789	1.26439	1.10208	1.35947	1.53915	1.43588	1.53915	2.73832	4.02295	4.1657	1.47162	1.37472	1.7183
0.76	34	0.74	3.19173	1	15	78.3108	78.3108	125.824	102.467	128.571	92.5088	11.0063	6.27342	4.57851	16.1304	-130.526	3.89115	4.71052	5.02389	4.51015	5.38375	5.38375	0.808745	4.47305	4.47305	4.70385	4.96603	4.97818	2.43039	1.92807	2.43039	2.44753	4.24491	4.75867	0.942584	1.14767	1.19369	1.73398	1.8937	2.3257	1.52654	2.1043	2.1043	3.20088	4.17375	4.18836	2.3379	1.61878	2.34718
0.74	34	0.72	3.19652	1	15	72.2592	72.2592	109.025	93.8006	112.009	100.813	6.64361	6.19116	4.15882	35.6421	-388.55	2.84515	4.55984	4.55984	5.00277	5.99762	5.99762	0.853487	3.20303	3.20303	4.44432	5.7412	5.87291	2.28291	2.73177	2.73177	1.99431	3.7228	3.95208	0.736032	0.988362	1.04028	1.3536	1.46236	1.50257	1.26179	1.78117	1.78117	3.11643	4.00113	4.03948	1.40831	1.94568	1.94568
0.75	34	0.74	3.10599	1	15	104.904	104.904	115.332	92.446	112.357	104.577	5.73467	6.90345	4.54458	27.5706	-396.062	2.90769	4.51368	4.51368	6.06235	6.29238	6.29238	1.44721	3.01548	3.01548	4.75835	5.97294	5.97294	2.31172	2.11492	2.54421	1.50303	3.54558	3.99649	0.601692	1.55671	1.56965	1.25954	1.98775	1.98775	1.16202	1.71913	1.71913	3.32684	4.04546	4.06257	1.50551	1.76401	1.76401
0.76	34	0.76	3.08056	1	15	110.002	110.002	114.657	102.524	124.486	116.409	9.37466	7.40757	4.45839	32.4553	-366.876	3.19471	4.68619	4.68619	5.41184	6.0425	6.0425	1.09001	3.55374	3.55374	4.48646	5.07287	5.36413	2.62481	2.37586	2.79143	1.60918	3.60436	3.8835	0.636811	1.18655	1.18655	1.31417	1.82703	1.97743	1.48572	2.07057	2.07057	3.01952	4.25281	4.25929	1.47852	1.99253	1.99253
0.78	34	0.76	3.08295	1	15	89.9585	89.9585	115.75	107.734	131.837	116.269	9.70939	7.31797	4.53082	21.485	-214.97	3.67712	5.07817	5.07817	6.20898	7.04733	7.04733	0.877117	3.94614	3.94614	5.22218	5.12618	5.92336	2.6357	2.43958	2.6357	2.15192	3.78535	4.30547	0.878667	1.30669	1.34373	1.22215	2.05949	2.05949	1.76406	2.18747	2.18747	3.4612	4.49593	4.50469	1.94104	1.34338	2.15057
0.76	34	0.72	3.2579	1	15	91.429	91.429	113.329	98.7342	118.332	101.907	11.4995	5.57584	3.68709	12.2928	-133.74	4.458	4.19456	4.99851	5.37417	5.74753	5.74753	1.06837	3.56364	3.56364	3.72124	4.74091	4.89166	2.88228	2.79573	3.17342	1.98274	2.71938	2.92048	1.09918	0.969401	1.10246	0.993625	1.13125	1.48193	1.79186	2.03975	2.21356	2.89881	4.60067	4.60067	2.09583	1.57125	2.511
0.74	34	0.72	3.31014	1	15	78.8492	78.8492	114.074	91.9225	109.33	97.0738	4.59277	5.05348	4.5277	34.1979	-279.548	3.73057	3.73109	3.77789	7.16206	6.65825	7.36863	1.6041	3.79501	3.79501	4.90048	5.61234	6.06737	2.46879	2.0463	2.51845	1.45767	3.34679	3.70227	0.762267	1.0642	1.06778	1.27391	1.18926	1.53326	1.82708	1.80016	1.85979	3.47728	4.27412	4.2818	1.86439	1.50002	1.94224
0.74	34	0.72	3.27388	1	15	61.059	61.059	111.457	109.633	127.827	107.441	10.2322	6.15129	4.29779	24.6229	-196.592	3.00112	4.00036	4.00036	5.57869	5.90834	5.90834	0.64099	3.18905	3.18905	5.5133	6.51089	6.51089	2.18297	2.81722	2.81722	2.0568	4.07939	4.20432	0.807133	0.999509	1.02548	1.22223	1.09835	1.39697	1.46617	1.74593	1.74593	3.24161	4.15425	4.20976	1.46533	1.40531	1.46533
0.75	34	0.72	3.21796	1	15	81.3162	81.3162	118.854	107.151	127.464	103.335	7.62483	6.43828	4.31082	20.4569	-361.534	3.35714	4.5047	4.5047	5.03126	5.93763	5.93763	0.904261	3.76329	3.76329	4.73919	6.36576	6.36576	2.38474	3.27347	3.27347	1.8413	4.31063	4.33521	0.753881	1.22857	1.22857	1.07387	1.26823	1.40593	1.204	1.84815	1.84815	3.13858	4.39556	4.39556	1.56871	1.69755	1.75121
0.76	34	0.74	3.14238	1	15	65.7705	65.7705	125.011	106.229	124.987	106.799	6.90716	7.07726	4.98717	21.3784	-376.458	3.23945	5.02223	5.02223	5.78037	6.74828	6.74828	1.16289	4.3646	4.3646	3.88813	5.18772	5.18772	2.56205	2.03096	2.56205	1.31945	3.65472	3.65472	0.553787	1.3931	1.3931	1.31225	1.70316	1.88497	1.59208	2.31302	2.31302	3.92793	5.13538	5.13853	2.0037	2.02892	2.06375
0.78	34	0.76	3.02202	1	15	72.4918	72.4918	123.341	104.065	123.578	116.197	8.08356	6.7465	3.98322	23.3503	-88.2288	4.42687	5.35104	5.35104	6.1026	6.64161	6.64161	1.50242	3.92263	3.92263	4.65567	4.74702	5.4893	2.47609	2.24392	2.48735	1.69873	3.29971	3.64874	0.900369	1.31549	1.31549	1.01801	1.74653	1.74653	1.74239	2.04812	2.04881	3.47741	4.18583	4.1982	1.51845	1.738	1.95611
0.73	39	0.7	3.36194	1	23	51.1214	51.1214	116.074	104.222	125.449	98.7973	7.83808	6.5499	4.07962	47.3973	-273.997	3.32562	4.13726	4.13726	5.81547	5.91472	5.92749	4.18175	3.40157	4.18175	5.63475	7.63486	7.63486	2.2394	2.4054	2.89353	2.66281	4.66311	4.66311	1.42605	1.49679	1.67182	2.34309	2.3531	2.73194	1.35048	1.83405	1.83405	2.26109	3.29828	3.42796	2.10187	0.884132	2.10187
0.74	39	0.7	3.25556	1	23	62.9534	62.9534	119.824	102.079	122.686	96.6561	8.35037	6.03883	4.11787	39.849	-338.133	2.84414	3.98827	3.98827	5.48679	6.33671	6.33671	3.42928	3.18546	3.53472	5.72311	7.24946	7.24946	2.19151	2.18149	2.73425	1.80645	2.65656	3.231	0.939589	1.1475	1.1475	1.38797	1.7088	1.7088	1.34957	1.74045	1.74045	2.37049	3.02507	3.13513	1.82995	0.874882	1.86431
0.75	39	0.7	3.33226	1	23	64.1056	64.1056	110.228	109.997	129.639	106.207	7.11141	7.39009	4.15978	28.5038	-220.075	3.31452	4.58539	4.58539	6.44875	6.37381	6.51939	2.71001	4.68432	4.68432	6.50746	7.91171	7.91171	2.31756	2.24967	2.87855	2.03438	3.91251	4.74569	1.33389	1.5145	1.58345	1.13446	1.94	1.94	1.65986	2.07963	2.07963	2.44906	3.06822	3.34849	2.23044	0.798603	2.23044
0.72	39	0.7	3.44822	1	23	52.584	52.584	102.423	108.922	131.655	105.628	9.73911	5.53751	4.17812	25.4116	-73.4495	3.53472	4.01448	4.08175	5.60038	5.91177	5.91177	3.36731	4.42655	4.42655	5.72346	7.26298	7.26298	2.2508	2.34045	3.06507	1.27569	3.17172	3.22448	1.3164	1.34693	1.5004	1.21451	1.46217	1.46217	1.57826	2.27404	2.27404	2.59783	3.14743	3.53458	2.09327	1.12346	2.09327
0.73	39	0.7	3.488	1	23	66.5027	66.5027	108.015	105.837	129.404	101.08	7.92763	6.22967	4.42461	22.2017	-19.1333	3.63318	4.1939	4.21917	5.20942	5.12608	5.59391	3.45454	4.98891	4.98891	6.22008	9.06797	9.06797	2.35549	2.09639	3.07492	1.94232	5.1064	5.21375	1.43755	1.45269	1.60621	1.24107	1.32146	1.32146	1.73338	2.38227	2.38227	2.56243	2.69425	2.94901	2.04607	1.20533	2.11582
0.72	39	0.7	3.55473	1	23	53.8924	53.8924	108.325	104.803	125.349	99.4328	8.28013	7.03737	4.49277	18.1745	-84.116	3.49645	4.07504	4.13966	5.59782	5.44955	5.73064	3.73635	4.6791	4.6791	6.36517	8.46404	8.46404	2.21619	2.04497	2.55115	0.978099	4.28397	4.28397	1.41495	1.13857	1.44531	1.60236	1.62627	1.72158	1.46296	1.73098	1.73098	2.53664	3.18544	3.60062	1.61738	0.809796	1.61738
0.72	39	0.7	3.53901	1	23	69.756	69.756	111.843	107.742	123.566	101.638	6.11579	6.75821	3.59752	23.1739	14.9367	3.61083	4.18036	4.36702	5.19271	5.82438	5.82438	4.85704	4.08106	4.85704	6.05558	7.20915	7.34958	2.21794	2.00755	2.21794	1.27151	3.29617	3.3402	1.4193	1.32192	1.43518	2.16519	0.989518	2.16519	1.43932	1.19518	1.48446	2.49023	2.79594	3.50478	2.11723	1.0363	2.11723
0.71	39	0.7	3.46498	1	23	84.0895	84.0895	108.75	97.1148	115.73	91.6782	7.72119	6.28272	4.45718	24.3868	-79.3601	3.64851	3.78356	3.83798	6.61188	5.73358	6.61188	4.24202	3.61052	4.24202	6.76977	6.86696	6.86696	2.41321	2.32532	2.86237	1.20292	3.41075	3.41075	1.04177	1.38694	1.38694	1.60355	1.90169	1.90169	1.09395	1.71463	1.71463	2.11839	2.60777	3.20357	2.11504	1.35033	2.20004
0.71	39	0.68	3.43681	1	23	59.8775	59.8775	103.447	89.5912	107.781	90.8875	7.17123	6.11882	4.34215	26.6471	-206.593	2.86469	3.99962	3.99962	5.12649	5.41795	5.41795	3.33471	3.41459	3.73058	4.91101	6.49507	6.49507	1.93715	1.95493	2.17322	1.773	2.61482	3.39155	1.29928	1.45809	1.45809	2.22032	2.35664	2.60301	1.24227	1.96732	1.96732	1.99571	3.1071	3.2209	2.08235	1.14809	2.08235
0.72	39	0.72	3.35046	1	23	64.6247	64.6247	107.902	94.0155	117.415	97.4465	5.44398	5.57743	3.78875	46.6468	-300.989	2.83749	3.81774	3.81774	5.36056	5.0989	5.53145	3.62607	3.20502	3.6552	5.56941	7.98976	7.98976	2.07272	2.27821	2.43238	1.55252	4.10108	4.10108	1.11873	0.996089	1.25042	1.48878	2.02567	2.09711	1.54785	1.95441	1.95441	3.17376	2.90844	3.17376	2.06301	0.764853	2.06301
0.74	39	0.72	3.27619	1	23	47.1628	47.1628	111.112	98.8549	121.833	98.228	8.65655	6.18944	3.65584	46.1306	-300.204	3.11456	3.28645	3.68296	4.30163	4.95721	4.95721	3.23628	2.76316	3.23628	5.09435	7.30868	7.30868	1.79136	1.83341	1.88516	2.56947	3.11138	4.33841	1.34885	0.935513	1.34885	1.75278	2.01048	2.01048	1.42808	2.0737	2.0737	2.87459	3.6184	3.7304	2.02879	1.26313	2.31311
0.77	39	0.76	3.18854	1	23	75.5013	75.5013	110.847	111.694	134.514	110.382	8.99508	6.38255	3.72518	41.4998	-103.575	4.02253	4.04891	4.20527	5.61535	5.57058	5.66785	3.81561	3.58955	3.81561	5.69188	7.36521	7.36521	2.1482	2.23591	2.55581	1.48733	3.68725	3.7771	0.834126	1.22176	1.22176	1.22356	1.57907	1.59929	1.57117	1.97797	1.97797	2.65562	2.68909	2.96515	1.964	1.02845	1.964
0.75	39	0.7	3.40178	1	23	71.0463	71.0463	104.009	110.401	132.239	98.3877	8.27857	6.62632	4.16191	16.3848	-52.376	3.68575	4.12268	4.12268	5.6759	5.89134	5.89134	2.89131	3.6888	3.6888	6.12799	8.79979	8.79979	1.99346	1.98405	2.74952	1.39665	4.58975	4.8294	1.34053	1.28821	1.37367	1.54929	1.41803	1.54929	1.9704	1.74317	1.99651	2.53665	2.94978	3.06112	1.99985	0.965857	1.99985
0.72	39	0.7	3.45281	1	23	50.349	50.349	106.096	105.671	130.228	94.1316	8.62097	7.20095	4.49635	23.1495	-69.6836	3.59341	3.75377	3.75377	5.48983	6.19701	6.19701	3.6953	3.86896	3.86896	6.34283	7.29562	7.29562	1.98607	2.59164	2.93708	1.38165	3.42812	3.42812	1.36733	1.08184	1.36733	1.31252	2.29345	2.29345	1.24819	1.82349	1.86464	2.23177	3.04453	3.2454	1.71197	1.21105	1.72414
0.71	39	0.68	3.4014	1	23	60.1035	60.1035	96.8745	91.2693	107.975	96.0757	6.81358	5.9282	4.9004	21.8803	-6.19316	2.55362	4.4959	4.4959	5.30085	5.76984	5.76984	3.0591	3.28424	3.28424	5.87214	6.96037	6.96037	2.28484	1.85251	2.59574	1.0371	3.69713	3.99795	0.809126	1.04422	1.13764	1.08289	1.30262	1.47019	0.902399	1.68758	1.68758	1.3907	2.54367	2.84005	2.09963	0.60093	2.09963
0.76	39	0.74	3.2538	1	23	55.0021	55.0021	119.814	105.996	127.354	97.8341	8.54497	6.47347	3.60996	33.3382	-223.873	3.56508	4.25182	4.25182	4.40239	4.96137	4.96137	3.41601	4.04535	4.04535	5.77759	7.11506	7.11506	2.20349	2.20638	2.5771	1.77526	4.13225	4.15904	1.3619	0.982445	1.3619	1.55723	1.78908	1.81397	1.37419	2.39798	2.39798	2.59592	3.53793	3.55577	1.93171	1.14634	1.93171
0.74	39	0.72	3.20196	1	23	66.1002	66.1002	118.844	110.349	134.562	108.319	8.07867	7.13187	3.51728	27.5995	-49.9584	3.46493	4.60395	4.60395	4.86907	5.59241	5.59241	3.8098	4.1027	4.17515	5.80713	7.66592	7.66592	2.41416	2.41012	2.97334	1.70294	4.46697	4.46711	1.29221	1.22849	1.37986	1.33529	1.50328	1.50793	1.49611	2.12689	2.12689	2.04235	3.2334	3.25554	1.92439	1.03273	1.93424
0.76	39	0.72	3.19142	1	23	56.6769	56.6769	113.065	108.556	130.761	111.409	10.1022	5.92941	3.8837	15.7905	-2.11225	3.56054	4.31064	4.31064	5.11341	5.43612	5.43612	3.43572	3.76339	3.76339	5.39762	7.96879	7.96879	1.87971	2.05501	2.18985	1.24454	4.60766	4.60766	1.35525	1.2689	1.45491	1.20169	2.57681	2.57681	1.31473	2.25914	2.25914	2.65429	3.43729	3.56654	1.91269	0.940042	1.91269
0.75	39	0.74	3.31719	1	23	74.6545	74.6545	105.433	105.798	127.702	108.433	8.74145	6.5	4.00267	10.8132	-12.8977	3.93806	4.37922	4.37922	5.78211	5.59694	5.79286	3.28538	3.50755	3.50755	5.28804	7.11235	7.11235	2.02575	2.02147	2.61396	1.44227	3.64091	3.84221	1.46864	1.27693	1.46864	1.75555	1.89476	2.1133	1.90655	1.91824	1.93684	2.41485	3.23309	3.32791	2.32844	0.882527	2.32844
0.74	39	0.72	3.37132	1	23	70.37	70.37	109.488	102.285	122.087	89.0633	9.66055	6.09904	4.41532	6.34703	-85.7907	3.34549	4.2298	4.2298	5.17184	5.99954	5.99954	3.5248	3.9813	3.9813	5.4207	7.0251	7.0251	2.11824	1.84522	2.48768	1.54973	3.48321	3.93044	1.09739	1.0926	1.1213	1.61789	1.58021	1.61909	1.2862	1.82055	1.82055	2.00452	3.12069	3.13629	1.8935	0.93159	1.8935
0.73	39	0.72	3.35867	1	23	63.0754	63.0754	109.018	100.498	120.124	97.7925	6.4351	6.48365	4.34082	14.7126	84.3563	3.40515	3.92019	4.02183	5.41587	4.76292	5.41587	4.29471	3.85178	4.67843	6.32381	7.1129	7.14837	2.5626	2.45873	3.15382	2.08738	3.508	3.508	1.07453	1.12028	1.22471	1.87951	1.35238	1.89405	1.33077	1.61518	1.61518	2.66286	2.41639	3.11452	1.70475	1.26714	1.99472
0.73	39	0.72	3.32244	1	23	52.8646	52.8646	112.361	102.096	119.105	98.8589	7.89032	6.87392	4.27775	12.4824	229.206	2.71064	4.68338	4.68338	5.31446	5.49567	5.49567	3.75389	4.22537	4.22537	5.97412	7.54185	7.54185	2.36934	1.91689	2.4208	1.01393	5.07399	5.07399	1.07221	1.11924	1.1221	1.44363	1.9202	1.9202	0.919316	1.73342	1.73342	2.23051	2.47393	2.90187	2.06231	0.888186	2.18064
0.73	39	0.7	3.33956	1	23	60.5621	60.5621	104.003	99.2208	116.243	95.4643	8.10034	5.59408	4.23736	15.1496	39.2454	3.2254	4.16152	4.16152	5.20485	4.98962	5.3607	3.29038	4.01171	4.01171	6.37352	7.93792	7.93792	2.18666	2.06584	2.62259	1.72407	4.33296	4.36918	1.11924	1.09189	1.14217	1.47771	1.56775	1.58707	1.20982	1.7074	1.7074	2.47857	2.8855	3.16763	1.88363	0.740968	1.88363
0.75	35	0.7	3.23689	1	26	64.9858	64.9858	115.048	111.623	134.082	108.053	5.95124	7.10893	5.34604	23.2814	-43.8773	3.40058	4.52766	4.52766	6.38184	5.44515	6.73245	3.3513	4.74168	4.74168	6.20535	9.15449	9.15449	2.11224	1.76947	2.40086	1.30946	4.96537	5.21092	1.12387	1.39909	1.41464	1.62769	1.70965	1.79746	1.5139	2.06855	2.06855	2.87202	2.64594	3.3696	1.64409	0.924605	1.8362
0.73	35	0.68	3.29756	1	26	74.1404	74.1404	114.94	107.169	128.521	95.078	8.71804	6.14373	4.02322	28.6394	-92.5695	3.20035	3.97066	3.97066	4.4733	4.96506	4.96506	3.41395	4.26345	4.26345	5.55277	7.97966	7.97966	1.97088	1.8373	2.4885	1.18245	4.99448	4.99448	1.02368	0.826654	1.02368	1.69155	1.79536	1.90163	1.58922	1.79725	1.79725	2.07568	2.80275	2.96956	1.98462	1.01271	2.06309
0.72	35	0.7	3.23898	1	26	57.241	57.241	104.178	96.6296	117.312	103.961	7.23067	5.5967	4.14596	31.0881	-178.244	2.86277	3.96478	3.96478	4.20297	4.85071	4.85071	3.48972	3.80081	3.88941	5.55038	7.94354	7.94354	1.98281	2.11703	2.76256	1.76794	5.16843	5.25681	0.955765	0.782754	0.989398	1.58721	1.70396	1.85631	1.63493	2.10464	2.10464	2.36646	3.54633	3.57116	1.93904	0.739377	1.93904
0.76	35	0.74	3.06275	1	26	66.4061	66.4061	114.691	100.027	115.312	110.183	5.85997	5.96226	4.48761	19.9903	-176.083	3.05302	4.08659	4.24057	5.64401	6.07921	6.2941	3.84736	2.9074	3.84736	6.78148	8.75696	8.75696	1.9418	1.99898	2.52009	1.59287	5.2151	5.22719	0.86633	1.07632	1.1531	1.24492	1.66654	1.66654	1.89567	1.62514	1.99818	2.60334	3.17809	3.21127	2.05322	0.753153	2.05322
0.77	35	0.76	2.98946	1	26	66.3519	66.3519	124.195	98.5867	122.017	103.762	7.91507	5.97798	4.82491	23.7749	-338.566	3.73675	4.48591	4.48591	5.1948	6.64367	6.64367	3.33555	3.25519	3.56992	5.01428	6.70856	6.70856	2.14623	1.98466	2.50321	2.5767	4.07689	5.11791	0.780979	1.30641	1.30641	1.45482	1.71241	1.71241	1.67909	2.31369	2.31369	2.4295	3.56055	3.56055	2.07087	0.727791	2.07087
0.76	35	0.74	2.95189	1	26	78.3045	78.3045	107.57	105.895	126.169	105.398	8.04038	6.25022	5.54898	23.8923	-156.452	2.64672	4.34744	4.34744	5.72992	7.09513	7.09513	2.62844	3.46916	3.46916	5.29707	8.30208	8.30208	2.08608	1.87394	2.66434	1.57114	4.52154	4.9577	1.04318	1.23813	1.23813	1.49613	2.27347	2.27347	1.69011	2.00814	2.00814	2.40787	2.74913	3.15668	1.54143	0.901363	1.7219
0.76	35	0.72	3.02339	1	26	45.0618	45.0618	108.318	108.852	132.46	110.234	8.43872	6.61016	4.36667	13.5909	-122.164	3.37595	4.4358	4.4358	6.39184	5.96871	6.77746	2.91685	4.08743	4.08743	6.02881	8.57087	8.57087	1.71304	1.62781	2.33015	1.63782	4.80935	5.22691	1.24892	1.11749	1.41125	1.52526	2.07562	2.07562	1.6364	2.43732	2.43732	2.45079	3.11106	3.11369	1.46714	1.23126	1.83404
0.77	35	0.72	3.06123	1	26	54.6815	54.6815	106.146	112.977	136.76	114.712	7.60265	6.00214	4.44646	17.2873	-29.6321	3.55678	4.07183	4.07183	5.68211	5.79121	5.94347	3.11039	3.12627	3.48728	6.3799	8.58439	8.58439	1.82146	1.73488	2.02586	1.96658	4.40291	4.96337	1.31295	0.929323	1.31295	1.55124	1.7259	1.94837	1.91381	2.3194	2.3194	2.83101	3.16784	3.21014	1.67325	1.02303	1.67325
0.75	35	0.7	3.17058	1	26	61.135	61.135	109.202	107.403	132.286	104.386	10.3225	6.27932	4.51641	9.97925	-92.0023	3.11114	4.40598	4.40598	5.3578	5.87259	5.87259	2.47937	3.87076	3.87076	5.70468	7.64749	7.64749	2.23043	2.0188	2.37963	1.46394	3.58222	3.58222	0.993653	1.14819	1.14819	1.55624	1.43771	1.81531	1.39829	2.08767	2.08767	2.33318	3.20376	3.20376	1.74029	0.998619	1.74029
0.75	35	0.72	3.22886	1	26	57.3183	57.3183	109.601	112.21	133.128	105.922	8.53585	7.35279	4.65774	10.1657	-92.4338	3.75877	4.31304	4.31304	6.05164	6.1706	6.22172	4.01793	4.43479	4.43479	6.89454	8.851	8.851	2.14995	2.13854	2.96308	0.959699	4.66252	4.66252	0.977394	1.32834	1.32834	1.19358	1.56667	1.56667	1.822	2.13203	2.13203	2.43078	3.47744	3.53005	1.79509	1.20266	1.988
0.75	35	0.72	3.2777	1	26	75.703	75.703	113.47	103.632	123.694	95.459	7.76294	6.73423	4.28741	17.079	-100.516	3.01741	4.24394	4.24394	5.61997	5.9545	5.9545	4.50589	3.69223	4.70181	4.99952	6.69824	6.69824	2.11441	2.17207	2.50315	1.29218	3.26863	3.42044	1.05537	1.0557	1.16338	1.50149	1.65108	1.85002	1.25779	2.07889	2.07889	2.49304	3.93957	4.01239	1.92905	1.06786	1.96821
0.72	35	0.7	3.31431	1	26	67.0366	67.0366	110.912	97.4134	119.05	100.81	7.45823	7.19066	4.86292	20.0975	-181.771	2.66023	4.57454	4.57454	6.23502	5.75804	6.35102	3.55554	4.00113	4.00113	6.38949	7.51374	7.51374	1.90147	2.10167	2.36079	0.968734	3.83044	4.01313	0.935707	1.12089	1.13322	1.62491	1.83274	1.83274	1.57054	1.8681	1.8681	2.78634	3.50608	3.581	1.88503	0.656571	1.88503
0.72	35	0.72	3.30873	1	26	64.8074	64.8074	112.915	92.101	112.045	89.7938	7.49738	5.92825	4.46536	24.1087	-338.384	3.7747	4.29204	4.29204	5.07124	5.38556	5.38556	4.67977	3.82995	4.67977	4.69235	6.94798	6.94798	1.94956	2.19557	2.19557	1.2656	3.69858	3.74071	1.08303	1.01514	1.15855	1.97926	1.61212	2.13584	1.33111	1.95277	1.95277	2.83814	3.27754	3.40175	2.01247	0.938844	2.01247
0.75	35	0.74	3.09935	1	26	59.0453	59.0453	116.66	94.7605	115.528	100.072	7.80197	5.04309	3.67753	31.1604	-279.624	3.30918	3.51536	3.6492	4.4628	5.42708	5.42708	3.81801	3.44574	3.91444	5.54214	7.46073	7.46073	2.06765	2.07063	2.51851	2.56952	4.22271	5.01562	1.0712	0.989752	1.0712	1.42084	1.43316	1.52189	1.52825	1.45626	1.75546	2.49056	3.10415	3.11315	1.78477	0.673306	1.79939
0.77	35	0.76	3.01819	1	26	85.5307	85.5307	109.519	98.9507	119.466	103.598	6.42188	6.16453	3.79998	32.3279	-223.927	3.52193	4.11218	4.11218	5.24641	5.37988	5.52004	3.26823	3.20178	3.83866	5.76168	7.36427	7.36427	1.98009	1.89373	2.24412	2.63474	3.62831	5.01201	1.21144	1.08065	1.22488	1.05667	2.64943	2.64943	1.45851	1.63312	1.69603	3.04749	2.95647	3.04749	1.56435	0.859431	1.57953
0.75	35	0.74	3.04413	1	26	64.0535	64.0535	104.838	102.207	121.669	105.358	8.28779	6.5891	4.67057	24.9214	-151.452	3.18493	4.24478	4.24478	5.24394	6.80613	6.80613	2.59743	3.70654	3.70654	4.51819	8.01345	8.01345	1.41352	1.4154	1.83394	1.64733	4.53557	4.9471	1.10086	1.25275	1.4404	1.70524	2.22162	2.22162	1.77596	1.77874	2.06944	2.00016	3.23296	3.23296	1.54949	1.12641	1.6804
0.77	35	0.74	3.1295	1	26	79.7058	79.7058	106.312	113.545	139.276	107.075	10.5255	6.84132	5.02205	17.2821	-109.242	3.91894	4.05176	4.24788	6.28736	5.83255	6.52838	2.94354	4.32542	4.32542	6.67606	9.34526	9.34526	1.70946	1.94124	2.6406	2.10796	4.65804	5.2432	1.54824	1.25425	1.63576	1.29426	1.77055	1.9857	1.90481	2.1646	2.20214	2.81213	3.27778	3.29199	1.79457	0.534316	1.79457
0.76	35	0.72	3.21441	1	26	61.3418	61.3418	107.131	110.698	134.975	110.737	8.59942	7.31107	4.06605	21.3903	-112.268	3.256	3.75257	3.75257	5.06095	5.48479	5.69795	2.84073	4.1326	4.1326	6.6818	9.22233	9.22233	1.62344	1.69059	2.37725	2.62407	5.04997	5.78156	1.12949	1.09436	1.2398	1.16969	1.55382	1.55382	1.57123	1.89982	1.89982	2.36425	2.72209	2.77831	1.57165	1.24912	1.66407
0.75	35	0.74	3.26947	1	26	76.0682	76.0682	110.734	107.983	129.792	103.255	9.90115	6.75051	4.13371	27.2165	-142.161	2.91816	4.51592	4.51592	4.82504	5.31077	5.31077	3.02997	3.95088	3.95088	5.74812	7.93001	7.93001	1.62326	2.32873	2.52905	1.76575	4.82314	4.99332	1.15833	1.07	1.30377	1.31788	1.62057	1.62057	1.09614	2.17995	2.17995	2.05617	2.89803	3.11236	1.70026	0.995431	1.70026
0.73	35	0.68	3.32375	1	26	70.7811	70.7811	110.637	109.013	130.097	102.941	7.11561	7.22429	3.94684	24.4017	-175.981	2.51284	4.32393	4.32393	5.60125	6.00655	6.00655	3.05393	4.51556	4.51556	6.51856	8.92983	8.92983	2.02108	2.26105	2.83056	2.22806	4.78941	5.49986	1.20212	1.25639	1.34675	1.17853	2.10206	2.10206	1.29551	1.73975	1.82119	2.01496	3.00438	3.07416	1.85073	1.18852	1.96364
0.74	35	0.7	3.39428	1	26	84.2691	84.2691	113.163	106.29	129.349	97.6444	7.06907	7.33878	3.56798	29.2385	-73.9082	3.17437	3.89834	3.89834	5.13836	5.6882	5.6882	4.19604	4.04001	4.41649	5.80032	8.60528	8.60528	2.15135	2.15445	2.83668	1.96052	4.09502	4.48448	1.2953	0.945643	1.2953	1.77614	1.70824	1.78223	1.5298	2.26091	2.35548	2.59657	3.68499	3.71186	2.00471	1.29927	2.00471
0.71	35	0.68	3.37292	1	26	61.3004	61.3004	101.274	92.8644	112.65	94.6377	8.35209	5.79183	4.80092	28.4218	-110.452	2.77593	2.95702	3.03974	5.9146	6.15978	6.22468	2.70096	2.92657	3.17796	6.89187	8.71861	8.71861	2.26642	1.7902	2.55868	1.67175	3.67655	4.11588	0.790268	1.02658	1.02658	1.48936	1.79059	1.79059	1.36579	1.45095	1.45721	2.33201	2.82981	3.48248	1.62584	0.851792	1.79961
0.72	35	0.72	3.38809	1	26	53.4094	53.4094	109.52	95.1404	112.889	88.6096	7.66579	6.25583	5.18038	17.9506	-348.478	2.60513	3.83066	3.83066	5.69067	6.76835	6.76835	3.3897	3.40387	3.51436	5.36581	7.10441	7.13174	2.10442	1.66171	2.10442	2.17977	3.26356	4.47339	1.2092	1.54195	1.57781	1.5687	2.38327	2.38327	1.36634	1.73945	1.73945	2.46641	3.4528	3.46513	1.93681	1.12219	2.02156
0.75	35	0.74	3.18995	1	26	53.0902	53.0902	122.386	98.4411	118.955	96.129	6.28596	6.58384	4.19849	35.4358	-324.667	3.76498	4.09761	4.14728	4.89605	6.05855	6.05855	3.67322	3.46803	4.00325	5.63656	7.25207	7.25207	2.22556	1.9089	2.42073	1.97838	3.49379	3.9651	1.29229	1.08363	1.29229	1.83762	2.13947	2.13947	1.82778	1.92921	2.19393	2.16768	3.41072	3.41072	2.1441	1.13864	2.23577
0.76	35	0.74	3.11432	1	26	83.7069	83.7069	116.116	102.796	130.755	105.083	9.71606	6.81832	3.55838	35.2617	-160.68	3.09121	3.89352	3.91191	4.62443	5.43487	5.43487	2.70305	3.41289	3.66214	5.42434	8.31746	8.31746	1.98993	2.06452	2.33117	2.22608	4.39317	4.92499	1.29774	1.6169	1.78428	1.37941	1.02214	1.38717	1.55235	1.68708	1.68708	2.26873	3.05608	3.05608	1.60595	0.653962	1.60595
0.77	35	0.76	2.9974	1	26	56.8299	56.8299	114.025	107.667	129.26	120.05	8.96794	6.16151	4.14624	36.4997	75.8128	3.37305	4.36246	4.36246	5.06556	4.65495	5.16245	3.44329	3.09347	3.69372	6.2726	7.92687	7.92687	2.41915	2.32725	2.63485	1.7831	4.2602	4.35392	1.03513	1.13725	1.19831	1.0508	1.629	1.629	1.24861	2.11538	2.11538	2.94234	2.62273	2.94234	1.61161	0.96272	1.8029
0.78	42	0.7	3.04009	1	24	62.8204	62.8204	102.853	111.144	113.562	135.578	10.206	5.04382	3.50458	-10.3997	-9.71385	3.66104	3.05904	3.66104	6.29166	6.35225	6.35225	2.83456	1.53216	2.83456	5.21505	5.31086	5.50213	1.86245	1.202	1.93653	2.12839	3.55504	3.86434	1.89712	1.51796	1.93783	1.39289	1.29093	1.54994	0.665475	1.39396	1.51323	3.63179	2.82659	3.63179	1.05083	1.49052	1.49052
0.73	42	0.66	3.03434	1	24	44.7713	44.7713	109.2	97.1638	104.612	114.985	5.98433	5.43852	4.73499	9.97286	266.882	3.14667	3.82653	4.20819	7.22886	6.7529	7.22886	2.88211	2.74654	3.47282	6.29939	6.07464	6.56458	1.24597	1.02118	1.38025	1.71778	3.65335	4.25423	1.55564	1.77367	2.08856	1.93084	1.5089	1.93084	0.648447	1.90806	2.22864	4.14343	2.4842	4.413	1.30083	2.35388	2.35388
0.76	42	0.72	3.06227	1	24	97.6029	97.6029	110.455	104.586	105.712	126.409	8.2267	5.04292	3.43588	7.61592	259.541	3.85461	3.88625	4.259	6.36923	5.96363	6.36923	3.52306	3.53937	4.12903	5.36505	7.15786	7.15786	1.69161	1.14433	1.69161	1.73603	3.55922	3.88123	1.94972	1.79542	2.13616	1.50695	1.26802	1.78407	0.618756	2.06396	2.08359	3.83202	2.8313	3.97147	1.21682	2.24535	2.24535
0.8	42	0.76	2.88061	1	24	94.6283	94.6283	111.152	117.858	129.009	138.458	7.60569	7.0328	4.15492	9.56119	158.167	4.91131	4.27218	4.91131	7.52971	6.83114	7.52971	3.05955	2.55602	3.20291	5.71095	6.59139	6.59139	2.31717	1.23482	2.31717	2.14588	3.30932	4.33838	1.98968	1.71652	2.07664	1.93803	1.42589	1.93803	0.998657	2.21219	2.21219	3.98646	1.94109	4.07203	1.1275	1.75235	1.75235
0.76	42	0.72	3.10116	1	24	69.5363	69.5363	112.481	111.642	106.709	140.386	8.85429	5.76349	4.21552	4.60638	200.357	3.56545	3.50901	3.70285	6.6967	6.64441	6.6967	2.78604	3.02581	3.49659	5.42284	6.67793	6.91978	1.8787	1.32664	1.91992	2.06819	3.90123	4.3695	1.86904	1.08144	1.86904	1.38934	1.46764	1.58998	0.605726	1.96189	1.96189	3.48124	2.76818	3.48124	1.09426	1.87682	1.87682
0.75	42	0.66	3.11887	1	24	56.5931	56.5931	105.877	113.106	112.784	133.894	9.56433	5.62735	4.02863	-3.8459	217.678	3.70287	3.55928	3.90975	6.43128	6.15338	6.43128	3.15402	2.85088	3.15402	5.90702	5.94655	6.12241	2.19094	1.12898	2.19094	1.79832	3.67282	3.92877	1.80252	1.87046	2.10716	2.49333	1.34903	2.50139	0.524181	1.86409	2.01149	3.93509	2.28082	3.93509	1.3749	1.80977	2.0282
0.75	42	0.66	3.09885	1	24	54.4049	54.4049	107.131	116.14	110.126	140.371	8.72652	5.5084	4.72369	-23.0703	88.8096	4.19111	3.9086	4.54172	6.805	7.7485	7.79325	3.95565	2.51944	3.95565	4.90544	6.58531	6.58531	1.87131	1.14777	1.87131	2.21793	2.91342	3.59983	1.64004	1.41971	1.9275	1.77292	1.39126	1.77292	0.916373	2.07984	2.08907	3.67395	3.32698	4.37856	1.03591	1.38861	1.38861
0.77	42	0.7	3.19649	1	24	69.016	69.016	108.758	109.329	120.12	131.367	8.90217	7.06622	4.17475	-22.5447	177.175	3.87273	4.29748	4.83787	7.11245	6.29794	7.11245	3.27442	2.86382	3.81954	5.78301	6.54316	6.69204	1.68329	0.795758	1.68329	1.8551	4.26865	4.5692	2.0479	1.79007	2.0479	2.44452	1.47369	2.44452	0.672341	1.78246	2.03319	4.47214	2.29777	4.47214	1.46879	2.47301	2.47301
0.75	42	0.68	3.21031	1	24	69.7406	69.7406	112.103	109.106	113.339	133.551	8.36023	5.45803	3.35067	-16.6317	155.154	3.72418	3.78987	4.25236	5.85574	5.89404	5.89708	2.79897	2.91887	3.27225	4.94286	6.35886	6.35886	1.42425	1.13004	1.42425	1.84969	3.58365	3.9199	1.68467	1.77653	2.07126	1.49998	1.40343	1.63795	0.885534	2.00229	2.00229	3.68137	2.72269	4.11563	1.07794	1.7094	1.7094
0.75	42	0.68	3.21326	1	24	62.3604	62.3604	104.729	113.48	119.21	132.878	8.79199	6.87995	4.38193	-13.0755	298.134	3.85459	4.01587	4.41675	6.71486	6.18494	6.71486	3.52914	2.75444	3.52914	5.90481	6.33602	6.33602	1.82751	1.03219	1.82751	2.37128	3.80101	4.69512	1.57601	1.8914	1.9815	2.24966	1.29665	2.24966	0.843217	1.90363	2.03027	4.38812	2.71113	4.49184	1.20171	2.2414	2.2414
0.77	42	0.68	3.21608	1	24	53.5322	53.5322	105.128	115.385	121.172	141.165	9.69781	5.78135	3.69035	-21.2719	328.679	4.41187	3.91716	4.49459	5.93015	5.33796	5.93015	3.63512	2.6195	3.63512	5.16235	6.71801	6.71801	2.03591	1.19343	2.03591	3.00305	4.5905	5.0687	2.0497	1.97688	2.36546	2.17809	1.87782	2.17809	0.652308	1.74915	1.77544	4.40445	3.08614	4.40445	1.20572	2.0614	2.0614
0.79	42	0.72	2.99175	1	24	97.4757	97.4757	106.946	118.477	121.876	142.735	7.98924	7.28342	4.05015	-16.913	181.994	4.33225	4.21996	4.48658	7.62489	7.21097	7.64541	2.90802	2.44273	2.90802	5.35417	6.46489	6.55798	2.03486	1.37577	2.03486	2.14336	2.90504	3.87648	1.99128	2.39889	2.39889	2.452	1.33667	2.452	0.875467	1.51824	1.7742	3.94202	2.65225	3.94202	1.41399	2.09708	2.09708
0.76	42	0.7	3.04958	1	24	74.7138	74.7138	111.224	105.751	123.264	130.788	8.35055	5.26265	2.91208	20.6915	76.4536	3.51447	3.04114	3.51447	5.92957	5.98228	5.98228	1.75223	1.46264	1.83083	5.75428	6.50779	6.50779	1.69229	0.994483	1.69229	2.37136	3.29636	3.93889	2.02473	1.77559	2.29039	1.35341	0.993282	1.51034	0.658794	1.83037	1.83037	3.91461	2.86382	4.10049	0.96794	1.2545	1.27499
0.77	42	0.7	3.02664	1	24	80.4125	80.4125	112.655	108.865	112.266	132.9	8.53561	5.69435	3.91163	12.0019	265.602	3.87254	4.16004	4.61091	4.99431	4.82291	4.99431	2.9798	3.29313	3.74739	4.20106	6.12843	6.12843	1.76087	1.23425	1.87592	2.25283	3.94557	4.48486	1.67547	2.01105	2.01105	1.28875	1.63161	1.86801	0.874482	1.79498	1.9515	4.54102	2.43692	4.54102	1.57378	2.25895	2.25895
0.76	42	0.7	3.01873	1	24	66.9049	66.9049	107.06	110.414	109.565	134.886	8.37633	6.03184	4.30545	8.50659	186.793	3.57491	3.41728	3.7004	6.71378	6.95484	6.95615	3.04388	2.86444	3.50201	5.14125	6.30985	6.30985	1.84016	1.10987	1.84016	1.96935	3.38374	4.23067	1.929	2.11618	2.17038	1.80093	1.28428	1.80093	0.504107	1.67596	1.74716	3.66885	3.04136	4.20072	1.11183	1.76618	1.76618
0.76	42	0.7	2.95779	1	24	90.2262	90.2262	103.876	113.3	113.313	137.651	11.2749	5.97839	4.36336	3.92958	-77.3599	4.03615	3.96178	4.21115	7.40286	7.64822	7.64822	3.06695	1.86775	3.06695	5.57959	6.57188	6.57188	2.04672	1.17753	2.04672	2.43396	3.1106	4.00478	1.80775	1.99571	2.1948	2.10952	1.55249	2.10952	0.799633	1.72483	1.80503	4.1047	3.16641	4.43907	1.48705	1.03997	1.51703
0.78	42	0.7	2.88292	1	24	80.3396	80.3396	118.207	108.45	116.002	131.437	7.77467	6.51727	3.9123	7.08772	126.77	4.0505	4.08687	4.38694	6.71378	6.98679	7.00134	2.47377	3.10555	3.52345	5.66923	7.34234	7.34234	1.81063	0.93733	1.81063	1.86332	3.1134	3.67389	1.92313	1.9067	2.12022	1.99257	1.78673	1.99278	0.715443	2.14946	2.15289	3.53763	2.6399	3.74087	1.376	1.72866	1.79152
0.77	42	0.72	2.8931	1	24	60.4034	60.4034	116.191	108.832	115.191	129.65	9.11775	5.51491	4.31798	-1.62163	54.2847	3.91882	4.12877	4.34368	7.58966	7.47158	7.58966	2.70802	3.30654	3.5661	6.06856	7.81136	7.81136	1.57156	1.16911	1.78135	2.22555	3.14031	4.03732	1.63957	1.82111	2.07686	2.27179	1.90941	2.27179	0.656406	1.90593	1.90593	3.55485	2.56179	3.63769	1.09004	1.42454	1.43131
0.77	42	0.68	2.9206	1	24	67.2221	67.2221	110.535	114.82	116.224	132.506	8.98296	6.57236	4.18466	2.64889	82.6883	3.7682	4.16464	4.47042	7.38595	7.14246	7.38595	2.90851	3.05046	3.47106	5.70065	7.68246	7.68246	1.68346	1.25047	1.92681	2.51798	3.33532	4.60812	1.73133	1.55267	1.94288	2.11151	1.97019	2.44038	0.499918	2.17627	2.17627	3.52266	3.54207	4.33763	1.19819	1.4864	1.4864
0.77	42	0.68	2.91887	1	24	53.2843	53.2843	108.42	114.832	121.601	133.665	10.1018	5.84283	4.55291	-6.8799	145.483	3.36194	4.18351	4.43635	7.69147	7.21568	7.69147	3.4696	3.03441	3.83864	5.81362	7.52749	7.52749	1.38898	1.26044	1.72278	2.38992	3.24009	3.88896	1.83218	1.55317	1.83218	2.33722	1.74191	2.33722	0.881675	2.55882	2.55882	3.54556	2.5549	3.54556	1.11509	1.92928	1.92928
0.78	42	0.7	3.05858	1	24	73.09	73.09	108.882	115.777	126.864	141.39	11.3298	5.8125	3.48062	8.75466	110.747	3.85875	3.94814	4.42785	5.97925	6.00214	6.00214	3.27612	1.99706	3.27612	4.6875	6.40788	6.40788	1.9673	1.2984	2.00183	2.10629	3.0545	4.12147	1.73809	1.79873	1.92563	1.39754	1.06003	1.83588	0.728482	1.80433	1.89333	4.58138	2.83404	4.58138	1.41326	1.39674	1.59793
0.76	42	0.7	3.14596	1	24	58.928	58.928	118.413	112.583	111.71	139.399	8.45719	6.72427	3.82019	-0.460832	371.287	4.04617	4.21281	4.6179	5.47373	5.3611	5.51152	3.32326	3.31812	3.87201	4.87817	6.34285	6.34285	1.77079	1.232	1.77079	2.39054	4.53374	4.72522	1.96637	1.78843	2.40402	1.57911	1.15339	1.89153	0.516476	2.27188	2.36122	3.65185	2.93105	4.02484	1.50753	2.40304	2.57467
0.76	42	0.68	3.17196	1	24	80.6784	80.6784	118.359	111.783	111.445	138.492	9.38234	6.06192	3.91784	-20.1173	357.29	4.01167	3.93942	4.20229	5.79701	6.06967	6.06967	3.20869	2.45174	3.22883	4.20805	6.07017	6.07017	2.07071	1.31491	2.07071	1.93558	3.87514	4.20211	2.17692	1.84947	2.17692	1.72027	1.40821	1.84752	0.515153	1.95812	1.95812	3.98012	2.60725	4.06546	0.984313	2.62571	2.62571
0.78	42	0.74	3.03484	1	24	49.8021	49.8021	109.826	110.954	113.99	137.543	11.1723	6.12908	4.07008	-19.7581	-2.63035	4.05524	3.92886	4.05524	7.25302	7.3218	7.35722	2.41816	1.84836	2.48867	5.39842	6.33617	6.33617	2.16024	1.43988	2.16024	2.59733	3.74304	4.28479	1.6389	1.62869	1.93455	2.04215	1.52774	2.04215	0.649577	1.81664	1.81664	3.94591	3.4483	4.08206	1.2351	1.17886	1.43466
0.78	34	0.72	3.06816	1	15	78.4865	78.4865	116.05	103.074	126.089	124.032	8.108	6.50782	5.72327	10.1237	382.607	3.86527	4.13959	4.63784	7.30517	6.16467	7.30517	2.90521	2.62325	3.36728	6.19105	4.9621	6.3801	1.57148	0.980581	1.57148	1.53947	3.3357	3.94836	1.93524	1.86684	2.19469	2.25652	1.56066	2.25652	0.96589	1.7317	2.27068	4.49619	2.08477	4.49619	1.19172	2.58014	2.58014
0.76	34	0.7	3.18247	1	15	79.3704	79.3704	120.578	107.84	117.788	138.123	8.52873	5.58581	4.11068	-17.839	401.257	3.93692	4.60593	5.03158	5.92485	6.16697	6.1768	2.93336	3.14358	3.73563	4.76793	5.7569	5.7569	1.62718	1.12247	1.62718	1.621	4.04191	4.26575	1.82413	1.85094	1.86178	1.67531	1.53029	1.87144	0.996849	2.1377	2.14227	2.90709	2.72923	3.36703	1.01845	2.38592	2.38592
0.75	34	0.68	3.1069	1	15	58.7426	58.7426	114.491	104.911	117.733	125.226	8.63046	6.3518	3.90689	-22.9762	296.936	3.36576	4.11987	4.56283	6.60156	6.80723	6.90728	3.29	2.39001	3.29	5.15147	5.58185	5.76982	1.52818	0.972437	1.52818	2.23687	3.43831	4.08973	1.48648	1.44081	1.54438	1.56244	1.45701	1.56244	0.663719	1.87817	1.87817	3.58048	2.8866	3.90574	0.689011	1.73725	1.73725
0.75	34	0.68	3.22511	1	15	59.6566	59.6566	112.522	105.531	119.351	131.356	11.9638	5.10718	3.40065	-5.09798	159.79	4.0845	4.29382	4.84654	6.62886	5.94222	6.62903	3.34982	2.88106	3.46123	5.25849	7.1139	7.1139	1.29731	1.07847	1.29731	1.67784	4.10356	4.33377	2.03283	1.87584	2.30565	1.76686	0.987674	1.83245	1.03427	2.4148	2.44525	4.29035	3.14943	4.48787	1.40196	2.20577	2.20577
0.76	34	0.7	3.32893	1	15	57.9713	57.9713	104.106	110.643	115.711	137.828	9.98277	6.71246	4.07286	-8.92022	148.541	4.2557	4.00744	4.56043	6.3376	6.55841	6.55841	3.43794	2.64978	3.61036	5.07998	6.62703	6.62703	2.16389	1.09142	2.16389	2.7012	4.03235	5.03698	2.00564	1.63079	2.04929	1.55558	1.79478	1.85094	0.956656	1.94432	2.10294	3.39746	2.86942	4.0805	1.26375	2.56097	2.56097
0.74	34	0.68	3.47222	1	15	99.8953	99.8953	100.366	108.242	108.427	131.363	9.28675	5.6325	3.97409	-5.22257	271.157	4.08024	4.13236	4.58431	6.09782	5.52013	6.09782	3.7312	2.91243	3.73545	4.9812	6.3046	6.49438	1.87021	1.02316	1.87021	2.33883	4.3278	4.85932	1.75329	1.73948	1.75994	1.96149	1.73732	2.54555	0.968592	1.90337	1.99795	3.72359	2.73127	4.18523	1.35903	2.33371	2.33371
0.74	34	0.68	3.43962	1	15	79.8096	79.8096	99.035	111.433	100.909	137.582	9.50365	5.44331	3.38403	-11.0846	361.751	3.98245	3.97801	4.36177	6.59705	7.12739	7.15682	3.66378	2.68438	3.66378	5.19356	5.95723	5.95723	1.77414	0.955466	1.77414	2.55879	3.73734	4.08288	1.58396	1.62035	1.85003	1.55469	1.49078	1.6986	0.678746	1.64437	1.92223	4.60533	2.7376	4.60533	1.1347	2.08633	2.08633
0.75	34	0.68	3.32673	1	15	82.0681	82.0681	116.883	107.721	116.61	128.179	10.0078	5.94137	4.46457	-26.3273	454.469	4.2319	4.55847	4.98836	6.82511	6.61727	6.82511	3.34867	2.71959	3.34867	5.44266	6.07593	6.07593	2.0077	1.26178	2.0077	2.15401	3.86965	4.1166	1.49291	1.81537	1.94765	1.88595	1.62451	1.88595	0.95488	2.08852	2.21741	3.78484	3.12289	4.15474	0.866573	2.24765	2.24765
0.74	34	0.66	3.52267	1	15	63.1855	63.1855	104.322	117.288	104.176	146.781	10.8637	5.50304	4.86159	1.96188	214.696	4.37517	5.05298	5.35409	6.88204	7.38746	7.41839	3.86886	3.55772	3.96973	4.89467	6.57501	6.57501	2.11747	1.35689	2.11747	2.33341	3.39592	4.00426	2.14547	2.12398	2.39138	1.92407	1.53092	1.92407	1.08834	1.67876	1.67876	4.59626	4.19768	5.49392	1.20118	2.55842	2.55842
0.76	34	0.68	3.47796	1	15	76.2825	76.2825	109.374	115.834	116.425	147.152	14.0869	5.8913	3.71257	4.17599	104.104	3.88784	4.46201	5.00088	6.77931	5.87472	6.78139	2.98248	2.81919	3.61854	5.90524	6.90647	6.90647	1.79973	1.48123	1.80879	2.47218	3.41669	4.25607	1.98472	2.33244	2.33244	1.23453	1.11812	1.25971	0.742727	1.78913	1.79172	4.86889	3.37771	4.86889	1.18911	1.92274	1.99866
0.75	34	0.66	3.36798	1	15	90.1345	90.1345	114.424	109.657	116.776	136.607	8.71376	5.04977	5.42605	5.18536	185.981	3.81027	4.26435	4.90959	5.3553	5.68348	5.73869	2.83858	2.85598	3.71629	5.28742	6.48623	6.48623	1.7765	1.04232	1.7765	2.65334	5.01975	5.01975	1.74221	1.98284	1.98284	1.09578	1.51453	1.65144	0.647737	2.15056	2.2044	3.53052	3.01735	4.20572	0.901936	2.79043	2.79043
0.74	34	0.7	3.46524	1	15	65.2198	65.2198	91.7342	114.377	100.239	143.583	9.55808	7.47622	4.08063	-5.00739	286.54	4.31327	3.69074	4.31327	6.49043	7.1947	7.1947	4.11128	2.60278	4.11128	4.76292	6.56484	6.56484	2.13476	1.44878	2.21024	2.4595	3.42515	4.34635	1.85399	1.24653	1.86569	1.63136	1.73356	1.83727	1.09018	1.58307	1.92059	4.09644	2.88533	4.09644	1.59849	2.53548	2.53548
0.72	34	0.66	3.61982	1	15	54.0303	54.0303	108.49	107.931	96.4851	129.09	9.2573	6.34711	3.89437	-11.4212	265.699	3.75355	3.80647	4.57883	7.09125	6.33239	7.09125	3.93652	3.24316	4.40987	6.43622	6.81254	7.09166	1.80887	1.39166	1.82825	2.40615	3.76459	4.08523	1.77121	1.64092	2.05681	1.8607	1.61238	2.23201	0.756563	1.93584	2.00515	3.80827	2.96618	4.39702	1.46373	2.43861	2.43861
0.73	34	0.62	3.54435	1	15	71.7258	71.7258	108.309	110.159	103.946	126.459	8.76507	5.62159	4.34503	-14.317	377.694	4.11733	4.46062	4.79168	6.51424	6.80264	7.0505	3.87366	3.37426	3.87366	5.18997	6.32992	6.32992	1.77534	0.962199	1.77534	2.49267	4.10166	4.4125	1.77176	1.88323	2.04193	2.02386	1.74101	2.4667	0.691594	1.87516	2.04228	4.19984	3.30199	4.40026	1.05422	2.1186	2.16711
0.73	34	0.64	3.39551	1	15	63.8345	63.8345	108.948	112.112	101.176	131.338	6.82772	5.69072	4.81452	-16.1905	491.338	3.71454	3.99727	4.49117	7.82733	7.89265	8.20219	3.88431	3.23045	3.88431	5.71879	5.49236	6.03063	1.64931	0.955133	1.64931	2.1746	3.81211	4.04349	1.58048	1.7858	1.87895	1.95484	1.91482	2.23327	0.735512	1.9055	2.11088	4.52791	3.36022	4.71124	1.16637	2.65188	2.65188
0.76	36	0.7	3.31115	1	15	54.9211	54.9211	103.38	111.704	113.593	136.954	11.0546	5.3481	3.61981	-17.4872	112.353	4.06228	3.01928	4.06228	5.48008	5.74591	5.74591	3.20668	1.73457	3.20668	4.66582	6.3699	6.3699	1.97037	0.905405	1.97037	2.8017	3.21743	4.39625	2.09681	1.54419	2.09681	1.13088	1.01519	1.28324	0.825088	1.77676	1.77676	3.48982	2.87169	3.56514	1.09855	1.59356	1.59356
0.75	36	0.68	3.24483	1	15	45.1835	45.1835	104.714	107.287	108.953	130.003	6.96754	5.10104	3.73617	-4.7786	292.949	3.85205	3.61298	4.19773	6.27789	6.27992	6.28868	3.23294	2.47924	3.23294	5.27527	6.32978	6.32978	1.54359	0.899399	1.54359	2.40217	3.46736	4.00658	1.82258	1.98707	2.25269	1.67011	1.11486	1.67011	0.652914	1.91642	1.98387	3.76904	2.76515	3.88847	1.19776	2.13076	2.13076
0.75	36	0.68	3.15712	1	15	54.8732	54.8732	109.104	111.682	111.096	131.924	8.76172	6.48847	4.01201	-10.4708	263.412	3.30153	3.90289	4.488	6.66982	6.23757	6.66982	3.56295	2.77602	3.62359	5.61347	4.94736	5.67999	1.50182	0.993392	1.50182	1.9599	3.42468	3.93607	1.65478	1.70887	1.74362	1.62417	1.25424	1.69605	0.629261	1.92062	2.00848	3.63003	3.29779	4.00312	1.11448	1.49515	1.49515
0.77	36	0.7	3.30148	1	15	61.8123	61.8123	106.493	117.158	117.424	144.912	9.72679	5.50607	4.22824	10.9564	67.8484	4.19742	4.12356	4.56609	5.74939	4.81531	5.74939	2.84109	2.62054	3.03731	4.19089	6.49254	6.49254	2.02	1.19013	2.02	3.04303	3.75071	4.47952	1.92267	2.09845	2.10581	1.46935	1.38874	1.7968	0.624545	1.98954	1.98954	3.72424	2.23646	3.84457	1.25372	2.0197	2.06859
0.75	36	0.7	3.2601	1	15	55.1303	55.1303	110.298	110.731	115.342	138.587	9.67633	6.20391	3.79713	2.21311	185.166	4.13987	4.41059	4.85994	5.55716	6.31352	6.3259	3.72569	3.1615	3.90919	4.93505	6.61429	6.61429	2.04931	1.29427	2.04931	2.4737	3.60674	4.0336	1.53386	2.13742	2.13742	1.45583	1.60321	1.60321	1.17563	2.28552	2.41664	3.42694	3.50795	4.06255	1.36395	1.85023	2.15297
0.75	36	0.68	3.39115	1	15	60.8924	60.8924	104.374	110.565	114.779	135.041	9.40096	5.64334	3.84727	-16.951	295.553	4.02018	4.09087	4.68607	6.82531	6.57725	6.82531	3.77031	3.37398	4.02911	4.59	5.78341	5.78341	1.71356	0.879776	1.71356	2.20176	3.6666	4.18328	1.75547	2.31333	2.31333	1.82005	1.84256	1.91489	0.962087	1.79009	1.94543	3.89437	2.89488	4.09088	1.42034	2.63764	2.63764
0.73	36	0.64	3.45907	1	15	55.5915	55.5915	103.621	106.544	113.301	128.362	8.81755	5.5574	3.62661	-18.9366	307.931	3.47286	3.629	4.27394	6.57485	6.23853	6.57485	3.64009	2.83624	3.64009	5.45291	7.03131	7.03131	1.2164	0.956746	1.2164	1.8093	3.42985	3.52357	1.4577	1.67447	1.83599	1.88691	1.34163	1.97726	0.810114	1.94579	2.08926	3.93489	2.65453	4.23926	1.26446	2.24759	2.24759
0.73	36	0.66	3.47589	1	15	41.6057	41.6057	103.128	109.392	108.148	133.708	8.71464	5.2954	3.15978	-15.7717	362.054	3.7536	3.74896	4.25256	5.90066	5.74409	5.94646	3.54927	2.77203	3.57484	5.23751	5.95741	5.95741	1.53707	0.886324	1.53707	2.25695	4.17997	4.17997	1.6419	1.69791	1.96859	1.70141	1.39894	1.93019	0.757512	1.86313	1.9401	3.91427	2.88868	4.12173	1.08113	1.89546	1.89546
0.73	36	0.64	3.3341	1	15	52.9885	52.9885	108.54	107.028	104.356	128.433	7.84657	5.50266	3.91643	-11.7667	427.58	3.7247	3.55465	4.04795	6.34043	6.54699	6.75318	3.55081	3.00988	3.55081	5.22707	6.13432	6.13432	1.4887	0.865125	1.4887	2.32412	3.67624	4.0404	1.61309	1.79302	2.07893	1.69762	0.943634	1.69762	0.987103	1.90449	2.05345	3.63922	3.19881	4.1082	1.21304	1.89228	1.99353
0.76	36	0.68	3.34575	1	15	67.1734	67.1734	107.174	115.466	118.552	141.123	11.2545	5.6609	3.42058	0.633175	-25.6282	3.83372	3.89752	4.35964	6.62363	5.99713	6.67305	2.58693	2.74149	2.80924	4.86137	6.76304	6.76304	2.16068	1.58921	2.16068	2.58767	3.72393	3.91061	1.48534	2.08038	2.08038	1.09237	1.33538	1.48443	0.697398	1.83701	1.83701	3.27668	2.76133	3.48522	1.14568	1.95186	2.03116
0.77	36	0.7	3.24158	1	15	79.9216	79.9216	111.382	113.59	111.102	139.002	10.1473	6.71795	3.72922	2.81544	192.327	4.06402	4.50067	4.81933	6.01391	6.27018	6.27409	3.27809	3.95271	3.97174	4.30147	6.09955	6.09955	1.81063	1.1419	2.01978	2.44543	4.06625	4.34194	2.01559	1.78096	2.01559	1.7151	1.43453	1.7151	1.14505	2.0464	2.28647	4.18658	3.15653	4.38015	1.42362	2.1209	2.13162
0.75	36	0.7	3.27006	1	15	69.4056	69.4056	110.79	112.131	113.701	141.038	11.0549	5.85001	4.03963	-4.74392	239.378	3.99414	4.00853	4.36905	6.81787	6.2661	6.81787	2.8841	3.29618	3.7737	5.56435	6.45494	6.45494	1.88123	0.924586	1.88123	1.81271	3.49262	4.02165	1.76368	2.56003	2.56003	1.70036	1.40297	1.83236	0.748446	1.52728	1.60847	4.17192	2.86276	4.17192	1.27829	2.1579	2.1579
0.76	36	0.68	3.18906	1	15	48.2706	48.2706	117.071	105.955	122.139	129.371	10.0278	6.16026	3.98855	-8.4787	291.696	3.84009	4.60404	5.01333	6.50125	5.99511	6.50125	3.04364	3.34614	3.57775	5.65942	6.42297	6.44522	1.24973	0.818164	1.24973	1.73261	3.56279	3.69606	1.65335	2.08195	2.08195	1.73433	1.64631	1.77994	0.868312	2.09357	2.14057	3.79475	2.45972	4.01628	1.16955	1.82757	1.82757
0.75	36	0.68	3.1671	1	15	57.4625	57.4625	114.098	105.369	121.128	129.823	9.1489	5.42225	3.63596	-8.89016	361.531	2.99326	3.95189	4.35928	6.32587	5.69655	6.32587	3.04744	2.70735	3.26356	6.44556	7.38445	7.38445	1.24206	0.821076	1.24206	1.84289	3.28481	4.00197	1.56242	1.77823	1.80493	1.53151	1.30441	1.84689	0.456154	1.77366	1.80107	3.80508	3.03581	4.49183	1.11377	1.48515	1.48515
0.78	36	0.72	3.35552	1	15	71.2295	71.2295	108.103	113.425	127.643	141.376	12.6825	6.10883	3.41258	3.02762	50.5394	4.26702	4.45988	4.93536	5.64581	5.85747	5.85747	3.23931	2.84905	3.83298	5.45839	6.88142	6.88142	2.12516	0.829399	2.12516	3.32241	3.76506	4.89172	1.60838	1.98641	1.98641	0.977818	1.64977	1.75876	0.697528	1.68764	1.68764	4.21434	3.20349	4.21434	1.16855	1.45608	1.45608
0.75	36	0.68	3.50164	1	17	61.023	61.023	108.384	117.544	120.217	142.857	9.98891	5.84306	3.5448	-7.17153	334.88	4.11618	3.92029	4.46596	6.44301	6.45075	6.46074	3.7347	3.08276	3.83344	4.624	5.58973	5.58973	1.67759	1.22321	1.76132	1.9737	4.09577	4.35485	2.00362	1.53258	2.00362	1.41349	1.82734	1.82734	1.13164	1.88771	1.97109	3.97348	2.64334	3.97348	1.3682	2.40705	2.40705
0.74	36	0.66	3.51931	1	17	83.4481	83.4481	110.633	110.774	107.027	138.471	9.31849	5.75178	4.27832	-3.12204	399.304	3.64144	4.12802	4.54337	6.35605	5.67614	6.35605	3.55849	3.81519	4.20414	4.94694	5.84596	5.84596	1.74565	0.827118	1.74565	2.07604	3.97453	4.00104	1.61502	1.82046	2.02291	1.56874	1.4817	2.08667	0.712917	1.86655	1.96821	3.67806	2.9816	3.84453	1.53733	2.45472	2.45472
0.74	36	0.66	3.47648	1	17	82.6912	82.6912	104.747	112.58	104.864	139.831	9.9652	5.58897	3.95457	-11.2465	403.264	4.02852	4.28684	4.80834	6.04571	6.41537	6.4559	3.74109	3.27029	3.83191	5.08346	5.93776	5.93776	1.63839	0.856245	1.63839	2.13145	4.33793	4.39312	1.6952	1.76972	1.95929	1.92226	0.963993	1.92226	0.859849	2.18423	2.30277	3.9456	3.36608	4.25536	1.06992	2.09346	2.09346
0.75	36	0.66	3.38235	1	17	60.7017	60.7017	106.502	109.538	107.134	133.674	9.33997	5.40719	4.12242	-11.0977	403.371	3.7992	4.17888	4.61932	6.79876	6.65354	6.79876	3.19693	2.89882	3.48608	5.10155	5.77587	5.80673	1.57667	0.915403	1.57667	1.81212	4.05231	4.21911	1.80934	1.68575	1.8289	1.74061	1.47208	1.74061	0.938625	2.00952	2.13074	4.49533	3.10245	4.49533	1.07466	1.95923	1.95923
0.77	36	0.7	3.30453	1	17	78.1699	78.1699	109.95	126.891	125.106	152.28	10.6673	5.9555	3.96172	-2.99025	152.239	4.41957	4.84067	5.14364	7.52598	7.32623	7.52598	3.60817	3.55641	3.7225	5.76541	7.01232	7.01232	1.36797	0.888829	1.36797	1.91321	3.48464	3.55465	2.18787	2.30784	2.69056	2.60394	1.46267	2.60394	0.99508	1.764	2.2034	4.07536	2.69566	4.26418	1.48668	1.89287	1.89287
0.78	36	0.72	3.32254	1	17	88.7733	88.7733	116.434	117.453	133.573	147.266	13.4956	6.07372	3.97465	-0.368968	37.7797	4.35032	4.94214	5.20468	6.88975	6.81155	6.88975	3.1937	3.28386	3.32771	6.06717	7.30625	7.30625	1.53366	1.52792	1.77278	2.04576	3.98578	3.98578	2.0259	1.95911	2.10746	1.94636	1.44352	1.94636	1.066	2.01318	2.01374	4.2979	3.1293	4.57256	1.1006	1.59105	1.59105
0.78	36	0.72	3.35195	1	17	78.7269	78.7269	119.044	109.564	126.891	134.31	8.90177	5.49891	4.83663	-0.612432	211.799	4.02274	4.07231	4.56239	6.17127	5.79908	6.17127	2.56428	2.54853	3.10152	5.31024	6.35702	6.35702	1.77101	1.13336	1.77101	2.01265	4.12664	4.67514	1.58225	2.47678	2.47678	1.58543	1.50015	2.09157	1.31979	2.19543	2.20675	3.62355	2.98992	4.21809	1.08463	2.14237	2.14237
0.75	36	0.68	3.4748	1	17	65.5029	65.5029	104.665	115.712	113.862	140.782	11.1347	5.92521	3.83589	-10.2484	319.081	4.09378	4.38263	4.98438	6.27568	5.76816	6.27568	4.22016	3.58659	4.34306	5.37421	5.75402	6.12532	1.60771	0.7926	1.60771	2.20475	3.8074	4.3384	1.6104	1.97271	1.97271	1.93453	1.56295	1.99524	1.37656	2.18177	2.37367	3.50255	2.41689	3.50255	1.52176	2.71354	2.71354
0.74	36	0.66	3.41939	1	17	46.0088	46.0088	107.272	112.324	115.304	138.811	10.0105	5.89212	4.08034	-12.4405	286.886	3.94739	4.42277	4.80567	6.8197	6.82272	7.02325	3.27251	3.51818	3.51818	5.24895	6.53322	6.53322	1.7775	1.00611	1.7775	1.7561	3.71301	3.71301	1.74795	1.84229	2.12198	1.83016	1.38321	1.96799	0.893935	2.1539	2.31418	4.05807	3.19034	4.41469	0.977366	1.85887	1.85887
0.77	36	0.68	3.29005	1	17	68.6555	68.6555	111.755	112.134	117.224	140.383	10.9514	5.05372	3.89305	-23.2253	381.939	3.65219	4.45314	4.76889	6.39117	6.56297	6.6705	2.77246	3.11591	3.11758	5.35171	5.61637	5.70059	1.30263	0.6932	1.30263	1.53014	3.97279	3.97279	1.55457	1.97891	1.97891	1.6999	1.33234	1.70094	0.90779	2.26821	2.34611	3.38389	3.14384	3.78829	1.0739	2.07499	2.07499
0.76	36	0.7	3.17212	1	17	60.0077	60.0077	111.673	107.738	113.794	133.739	8.22443	5.00575	3.74768	-14.2415	410.653	3.88735	4.01809	4.45101	6.51812	5.9972	6.51812	3.11187	3.1047	3.24466	5.39422	6.11465	6.11465	1.43278	0.905175	1.43278	1.86689	3.89908	4.13288	1.67336	1.89278	2.04178	1.82491	1.24407	1.82491	0.798809	1.74177	2.05384	4.17361	2.92978	4.17361	1.27612	1.78206	1.8243
0.78	36	0.7	3.28298	1	17	69.3068	69.3068	113.828	127.363	125.66	154.418	10.6551	6.14369	3.4299	2.51557	87.8991	4.54045	4.58359	4.89483	6.51302	5.67243	6.53489	3.86109	3.44861	3.86109	5.30114	5.94168	6.04452	1.755	1.06584	1.755	2.6433	3.35416	4.0379	2.52824	2.38425	2.95244	2.86743	0.982333	2.86743	0.947043	1.75031	1.95863	5.29325	2.66554	5.29325	1.3263	1.85187	1.95225
0.77	36	0.7	3.27775	1	17	61.0914	61.0914	111.471	120.692	121.873	146.806	11.0417	6.01794	3.82173	9.0525	119.268	3.94927	3.96616	4.50439	6.77721	5.63041	6.77721	3.14785	2.65015	3.14785	4.94267	6.68775	6.68775	1.97827	1.28135	1.97827	2.63932	3.51759	3.93916	1.94177	2.14597	2.31017	1.63523	1.30728	1.93212	0.928048	1.68532	1.96516	4.19264	2.63425	4.33063	1.33145	1.77795	2.07185
0.76	36	0.68	3.30762	1	17	81.461	81.461	114.056	117.573	117.794	144.635	9.25268	5.84287	3.60933	-7.82576	341.837	4.18424	4.47946	4.97906	5.81263	6.00989	6.09524	3.30728	3.45137	3.76948	4.17513	6.19194	6.19194	1.68715	0.794227	1.68715	1.94029	3.60201	3.79693	1.84605	2.18096	2.21265	1.75997	1.49139	1.97426	0.899737	1.96072	1.98659	4.16362	2.90384	4.32112	1.3787	2.40219	2.40418
0.73	36	0.66	3.29383	1	17	54.0034	54.0034	100.871	122.296	106.936	147.948	8.75623	6.35595	3.92041	-8.34433	296.439	3.53552	3.29334	3.66258	6.65123	6.11155	6.65123	3.61586	2.67779	3.61586	4.24613	5.73842	5.73842	1.50781	1.09094	1.67508	2.22858	3.54865	3.82515	2.1168	1.58074	2.30001	2.01338	1.03637	2.01338	0.622852	1.7267	1.73777	4.13654	3.39918	4.35638	1.29958	1.9008	2.08342
0.78	36	0.72	3.24923	1	17	64.1045	64.1045	103.62	113.224	124.028	131.544	10.1053	5.57245	3.21611	-10.2182	218.796	3.875	3.26389	3.875	6.20371	6.57039	6.60567	3.03635	1.98428	3.03635	4.38291	5.66706	5.66706	1.7706	0.851934	1.7706	2.39247	3.55912	3.9822	2.39797	1.86353	2.39797	1.59116	1.38588	1.80145	0.615188	1.74138	1.78101	4.08487	2.99264	4.14135	0.98747	1.25724	1.3735
0.76	36	0.7	3.18254	1	17	51.922	51.922	110.25	105.803	123.639	127.154	6.06385	7.24306	4.59172	0.663217	406.058	3.86504	4.13091	4.5777	7.22959	6.57122	7.22959	3.44661	3.04545	3.44661	5.61567	5.56601	6.0868	1.62183	0.81379	1.62183	2.56199	3.57847	4.49011	1.94427	1.92233	2.3787	2.46528	1.08871	2.46528	0.811759	2.06594	2.24458	4.50574	2.90325	4.53116	1.49157	1.8995	2.03601
0.77	39	0.68	3.11766	1	18	74.0984	74.0984	112.56	122.456	123.565	147.099	11.2728	5.99807	4.48848	-5.29684	267.974	4.39412	4.16477	4.53247	6.94774	6.08889	6.94774	4.00634	3.55691	4.00634	4.50435	6.30645	6.30645	1.94799	0.962025	1.94799	2.27178	3.63823	4.38158	1.69307	2.65006	2.65006	2.07574	1.0434	2.07574	1.12241	1.19318	1.37836	4.52312	3.16314	4.52312	1.40788	1.77374	1.96903
0.78	39	0.7	3.09629	1	18	65.3517	65.3517	101.94	125.35	123.671	150.986	10.8038	5.79146	3.77446	-8.34349	253.911	3.84081	3.43004	3.88089	6.21559	6.69824	6.69824	3.44996	2.19392	3.44996	4.12357	6.20437	6.20437	1.72457	1.11706	1.81424	2.44787	3.66656	4.30617	2.17006	1.69716	2.17006	1.77052	1.19577	1.77052	0.690393	1.74728	1.74728	3.81807	3.32365	4.13516	1.45024	1.33235	1.60113
0.78	39	0.7	3.06567	1	18	59.8115	59.8115	113.451	114.524	126.635	137.818	8.74367	6.36704	4.40949	-11.0685	405.692	3.75078	4.21606	4.55213	6.86545	6.57893	6.86545	2.9915	2.72695	3.01894	5.2586	5.9507	6.00486	1.75796	0.923893	1.75796	2.51056	3.7429	4.62947	1.70475	1.93317	1.93317	1.71628	1.3339	1.71628	0.821097	1.99053	2.16088	4.07318	2.83586	4.07318	1.42449	1.557	1.77721
0.78	39	0.72	3.0571	1	18	51.7385	51.7385	108.986	117.498	124.092	145.265	10.639	5.76845	4.53008	-18.4282	455.254	3.92242	4.31753	4.67648	6.8519	7.02388	7.04048	3.12883	2.81937	3.23537	4.57539	5.98842	5.98842	1.55393	0.927817	1.55393	1.79841	3.60392	4.01359	1.62268	1.89639	2.03207	2.57079	1.65514	2.57079	1.2535	2.07174	2.35931	4.14869	2.90093	4.3707	1.48461	1.81196	1.87622
0.79	39	0.7	3.09844	1	18	72.8505	72.8505	117.344	132.731	132.319	154.878	9.63445	6.05931	4.69567	0.191802	103.618	4.47057	5.28844	5.50621	6.86058	6.96257	6.96257	3.80253	3.82705	3.93929	5.42987	6.02287	6.0943	1.81562	0.984577	1.81562	3.20672	4.01262	4.82845	2.03011	2.69868	2.69868	2.50704	1.24268	2.50704	0.961663	1.79021	1.97889	4.55504	2.91519	4.68013	1.43601	1.86298	1.86298
0.79	39	0.72	3.26127	1	18	84.7693	84.7693	108.604	131.898	135.415	157.154	12.8321	7.41583	4.28694	5.37084	33.8264	4.53726	4.93391	5.25562	7.35428	7.37913	7.37913	4.01331	3.00418	4.01331	4.05961	6.04499	6.04499	1.93872	1.21293	1.93872	2.84896	2.80718	3.76765	2.27644	1.91784	2.27644	1.94795	1.30958	1.94795	0.92347	1.64323	1.65266	4.15148	3.15265	4.29139	1.08281	1.5234	1.5234
0.78	39	0.72	3.2748	1	18	80.2821	80.2821	113.987	114.631	130.447	142.847	9.97703	5.2973	4.19005	13.7881	117.866	4.22256	4.3085	4.67491	5.95671	5.23856	5.97194	2.91543	3.06564	3.23228	4.65269	6.55291	6.55291	1.94645	0.99481	1.94645	2.80993	3.77926	4.29041	1.69577	2.28446	2.28446	1.24905	1.3113	1.74745	1.21951	1.83387	1.89157	3.66801	2.63621	3.66801	1.21691	1.50122	1.78235
0.76	39	0.7	3.26849	1	18	77.9382	77.9382	108.555	119.191	109.643	139.342	10.8089	5.88816	3.6112	-11.4652	262.993	3.96282	3.74891	4.20099	6.47958	6.11616	6.47958	3.56043	2.89762	3.56043	4.26555	5.9009	5.9009	1.98009	1.10035	2.03168	2.44113	3.46052	4.11966	2.18208	1.81018	2.18208	1.67878	1.1552	1.68837	0.835986	1.81787	1.93192	4.33262	3.38696	4.33262	1.26053	1.45674	1.70846
0.77	39	0.7	3.18056	1	18	63.7516	63.7516	103.199	122.789	111.329	148.192	10.692	5.541	4.24496	-13.3246	195.556	3.23639	3.38123	3.71345	6.82288	7.34288	7.41509	3.00232	2.07755	3.00232	4.2786	6.02853	6.02853	1.51621	0.947161	1.51621	2.25313	3.25985	3.60159	1.85957	1.65916	1.93307	1.95794	1.135	1.95794	0.752742	1.74799	1.74799	4.17909	3.63758	4.32154	1.29507	1.13633	1.48229
0.79	39	0.72	3.20211	1	18	67.2758	67.2758	114.54	112.126	121.148	136.306	7.61638	7.66384	4.77082	-9.81833	384.629	4.52292	4.14129	4.52292	7.52415	6.74873	7.52415	2.9986	2.64273	2.9986	6.0288	5.47372	6.15574	1.95061	0.948419	1.95061	2.7976	3.77814	4.59978	1.93923	1.73211	1.99185	3.24215	1.50181	3.24215	0.997375	2.05244	2.40545	4.64088	2.31756	4.64088	1.6072	2.42086	2.42086
0.77	39	0.72	3.19424	1	18	77.0058	77.0058	112.966	114.254	116.212	144.372	9.5984	5.08165	3.81782	-7.43337	414.172	3.28345	4.15617	4.4004	6.19116	6.32548	6.43638	2.74879	2.87574	3.2805	4.72704	5.29766	5.29766	1.45431	0.80007	1.45431	1.4617	3.95987	3.99307	1.48043	1.7744	1.79538	1.62332	1.34445	1.62332	1.23097	2.01728	2.054	3.55698	3.21249	4.03605	1.29588	1.74477	1.82886
0.73	39	0.68	3.67922	1	18	97.0089	97.0089	108.443	112.983	100.261	136.946	10.6005	6.55636	3.23353	21.3508	62.1823	4.15562	4.74031	5.03092	7.36842	6.42521	7.36842	4.33969	4.31275	4.39256	6.02418	7.05446	7.34514	1.66725	1.4219	1.66725	2.12577	3.69578	3.69578	2.10901	1.91096	2.50859	2.41942	1.49498	2.69835	0.732688	1.90823	1.93147	3.25733	2.60159	4.02254	1.58369	2.03994	2.03994
0.75	39	0.64	3.26762	1	18	85.1373	85.1373	117.037	110.323	121.188	135.798	9.79847	6.76093	3.61145	-3.33327	272.731	3.70276	4.36581	4.81078	5.95145	6.31554	6.41799	3.89388	3.21077	3.89388	4.7482	6.11065	6.11065	1.65013	0.847018	1.65013	2.43663	4.32233	4.32233	1.30397	2.16012	2.16012	1.93408	1.52846	1.93408	0.964517	2.05301	2.19221	3.47609	3.33709	3.48075	1.15085	1.29619	1.40236
0.77	39	0.7	3.18452	1	18	79.3911	79.3911	109.482	122.926	118.995	148.802	10.0435	5.72664	3.95284	-8.54651	264.774	3.9846	4.14987	4.62276	6.96111	6.76181	6.96111	3.43341	2.79895	3.43341	5.55784	6.54786	6.54786	1.64527	1.06327	1.64527	2.10633	3.14787	3.65114	2.00786	2.07403	2.34483	2.40464	1.45899	2.40464	0.746685	1.77819	1.86629	4.15168	3.07129	4.15168	1.33598	1.96803	1.98902
0.77	39	0.68	3.06853	1	18	55.3957	55.3957	111.699	123.942	120.169	148.89	11.6049	6.11908	4.17306	-16.7058	189.868	3.51371	4.79271	5.10208	6.96408	6.72816	6.96408	3.38449	2.88182	3.38449	4.63334	5.90108	5.90108	1.56611	1.502	1.59014	1.83225	3.28647	3.58952	1.92104	2.02564	2.14122	1.60499	1.01621	1.60499	1.10787	1.87706	2.48793	3.90149	3.35816	4.18014	1.26108	1.19836	1.59265
0.79	39	0.74	3.05126	1	18	51.1318	51.1318	108.564	119.8	127.952	147.154	9.6761	6.46351	3.47611	-9.75653	230.733	3.4008	3.79971	3.94749	6.05711	5.87701	6.05711	2.91522	1.69113	2.91522	4.60708	5.35829	5.37863	1.64834	1.05287	1.64834	1.98463	3.54893	3.76695	1.87063	1.87792	2.06361	1.76475	1.32688	1.97048	0.712598	1.7232	1.7232	4.20554	3.02107	4.20554	1.30103	1.57656	1.60794
0.79	39	0.74	3.0343	1	18	83.3499	83.3499	116.826	113.443	130.254	139.125	10.256	5.74085	3.844	2.42403	316.896	3.96831	4.91052	5.17311	6.00758	5.99793	6.08609	2.74239	2.90615	3.22715	5.12504	5.9745	5.9745	1.42202	0.9969	1.42202	1.44965	3.62708	3.9511	1.97575	2.01166	2.11966	1.77322	1.30009	1.77322	0.744276	1.96304	2.08998	4.09797	2.82842	4.27839	1.18775	1.39215	1.39215
0.8	39	0.76	3.02111	1	18	65.6246	65.6246	116.141	119.177	134.803	143.313	11.1891	6.41898	4.30383	-0.981304	333.949	4.1119	4.86554	5.07135	6.3142	6.17497	6.38491	2.87574	2.9566	3.29482	4.94046	5.00316	5.09775	1.7591	1.10612	1.7591	2.28882	3.84289	4.3757	1.92288	2.07697	2.22004	2.36061	1.24795	2.36061	0.830649	1.85607	1.93025	4.27604	2.93601	4.27604	1.24378	1.35397	1.36051
0.75	35	0.64	3.15854	1	23	57.6493	57.6493	108.359	110.428	109.964	132.848	8.53053	6.30696	4.31152	-18.496	196.578	3.83403	4.22633	4.64617	6.50599	7.55392	7.59346	3.27516	2.90694	3.2837	4.58034	5.89218	5.89218	1.57316	0.856059	1.57316	1.3866	3.43678	3.43678	1.19971	1.52992	1.52992	2.07086	1.41737	2.07086	0.870746	1.63955	1.66348	3.99247	3.03436	3.99247	0.767051	0.953965	1.07351
0.78	35	0.7	3.11733	1	23	89.2792	89.2792	110.385	114.889	120.911	137.4	7.64517	7.25451	5.00111	-8.11936	347.038	4.38372	4.65857	5.17615	8.68556	7.06382	8.68556	3.3121	3.41432	3.61667	5.91304	6.08077	6.08077	1.1945	1.22532	1.36583	1.92988	3.97648	3.97648	1.11106	1.69009	1.69009	2.44856	1.31701	2.44856	1.14512	1.79394	1.79394	5.38807	3.1193	5.38807	1.08971	0.985584	1.18872
0.79	35	0.72	3.03705	1	23	74.1931	74.1931	116.225	123.943	124.469	144.605	8.209	6.75745	4.665	7.07833	217.553	4.12373	4.09484	4.42026	6.81034	6.23	6.81034	2.52675	2.88207	3.15904	5.84983	6.41583	6.41583	2.2087	1.16672	2.2087	1.63231	4.01508	4.12308	1.33218	1.80441	1.80441	1.90959	1.51406	1.90959	1.19963	1.58282	1.65891	4.91579	3.3463	4.91579	1.48285	1.27351	1.70834
0.78	35	0.72	3.03184	1	23	86.9856	86.9856	112.586	128.321	127.882	151.567	10.444	7.50623	4.67196	6.40886	125.688	5.23823	5.48641	5.64743	7.20117	7.93341	7.94171	4.22118	4.1618	4.39973	5.3611	6.89182	6.89182	2.32778	0.973161	2.32778	1.69876	3.42959	3.72776	1.60077	1.76231	1.76231	2.5496	1.18772	2.5496	1.26379	2.02825	2.03701	4.46627	3.15226	4.46627	1.26047	1.33635	1.3601
0.77	35	0.72	3.24319	1	23	81.0727	81.0727	115.553	106.378	126.919	133.46	7.36911	5.56469	4.85132	11.4858	170.579	3.76041	3.8071	4.30861	6.34276	5.97788	6.34336	2.17862	2.6533	2.9678	5.24592	7.25201	7.25201	1.97953	0.893711	1.97953	1.629	3.78481	3.82432	1.05189	1.86546	1.86546	1.09865	0.907992	1.592	1.30387	1.85493	1.96968	3.11305	2.71558	3.56817	1.01092	1.23297	1.31418
0.75	35	0.7	3.33318	1	23	51.46	51.46	107.026	115.092	106.527	130.162	9.56075	6.54868	4.2077	7.0684	327.619	4.15887	4.3526	4.74046	7.83561	7.33118	7.83561	2.96163	3.61797	4.01311	5.69495	6.29087	6.29087	1.9151	0.76925	1.9151	1.52766	4.06954	4.06954	1.28381	1.48586	1.57494	2.04865	0.903	2.04865	1.14957	2.08373	2.16687	4.57084	3.1844	4.57084	0.739905	1.59211	1.59211
0.75	35	0.68	3.3586	1	23	68.7994	68.7994	104.089	113.161	116.388	134.519	10.6304	6.89329	3.86967	-7.37741	153.372	4.21075	4.06606	4.58964	7.38293	6.61792	7.38293	3.7448	3.27811	3.7448	5.30826	6.14054	6.14054	2.02558	1.25448	2.29451	1.72399	4.00387	4.00387	1.10347	1.68614	1.68614	1.98893	0.734608	1.98893	0.978569	2.13203	2.13203	4.0975	3.51927	4.24746	1.03013	1.16354	1.24474
0.76	35	0.7	3.35357	1	23	84.9068	84.9068	109.455	111.822	117.365	134.804	8.30587	6.20533	3.86001	-2.5554	170.051	4.64876	4.25388	4.82759	6.42149	7.04316	7.06826	3.88029	3.39914	3.88029	5.36686	5.82213	5.82213	2.34959	1.06774	2.34959	2.00919	3.88144	3.93791	1.3139	1.42716	1.42716	2.01184	0.837397	2.01184	1.12172	1.88376	1.99113	4.01952	3.16986	4.01952	0.882352	1.62122	1.62122
0.74	35	0.68	3.34691	1	23	76.8927	76.8927	106.192	110.974	103.491	136.839	8.09479	6.43638	4.06447	-5.23626	339.068	3.94426	4.16269	4.5328	7.13969	6.81669	7.13969	3.22492	3.71948	3.87721	4.78641	5.85766	5.85766	1.67975	1.11081	1.74056	1.37611	4.13838	4.13838	1.43729	1.60969	1.67759	1.93279	0.707363	1.93279	0.894851	1.92727	1.92871	4.07346	3.62488	4.4101	1.0004	1.36492	1.40592
0.76	35	0.7	3.33718	1	23	56.6046	56.6046	109.862	112.609	111.748	137.604	10.6862	6.53311	3.64432	-5.66049	277.399	4.31955	4.18123	4.81034	6.36511	6.69134	6.70623	3.48406	3.45606	4.30314	7.11931	8.63769	8.63769	1.90602	1.29988	1.90602	2.55669	5.18549	5.18549	1.40981	1.56539	1.61356	1.98908	1.84199	2.20411	1.33121	2.02524	2.02524	5.08279	3.69518	5.11821	0.961677	1.54993	1.54993
0.76	35	0.7	3.27774	1	23	66.6828	66.6828	111.385	111.19	116.069	131.422	9.07521	7.16133	4.77539	-4.06853	350.155	4.16012	4.84176	5.13302	6.87726	6.18859	6.87726	3.27484	3.77717	4.21423	4.71901	6.32404	6.32404	1.97255	1.11892	1.97255	1.89688	4.32989	4.75596	1.41762	1.74748	1.74748	2.29378	1.32386	2.29378	1.06234	1.8491	2.03561	5.20856	3.24865	5.20856	1.33187	1.2274	1.45813
0.78	35	0.72	3.08011	1	23	98.7357	98.7357	109.409	128.056	116.984	151.432	9.04727	7.95444	4.92055	7.40973	36.4136	4.8913	4.92126	5.14482	8.95767	8.43648	8.95767	3.05218	4.03403	4.20444	5.63817	6.82996	6.82996	2.07159	1.17693	2.15363	1.67829	3.81107	3.81107	1.58784	1.80108	1.83488	2.84698	1.48446	2.84698	1.20989	1.73163	1.80166	3.36256	3.05111	4.11074	1.34052	1.44974	1.57782
0.79	35	0.74	3.18642	1	23	102.81	102.81	108.977	125.845	124.683	152.401	12.1821	7.58696	4.44192	17.0622	-96.23	4.91648	5.0804	5.32548	8.47377	8.24471	8.47377	3.33546	3.85867	3.97337	5.45673	7.07444	7.07444	2.54	0.61509	2.54	2.09864	3.4307	3.61314	1.28294	1.57927	1.57927	2.43966	1.52442	2.43966	1.50487	1.82151	1.85367	4.15045	3.40567	4.17442	1.18747	1.62806	1.62806
0.77	35	0.7	3.21563	1	23	90.6218	90.6218	113.605	109.797	128.035	131.169	7.19451	5.81667	4.52045	32.0124	87.2893	3.97153	3.74652	4.10839	6.97074	6.33729	6.97074	2.78891	2.74733	3.06624	5.49505	7.33148	7.33148	1.95966	0.980321	2.10376	1.93699	3.91592	3.91592	1.1935	1.54621	1.54621	1.51863	0.997344	1.51863	1.0031	1.86375	1.86375	3.98682	3.21209	4.23116	1.09884	1.09888	1.27988
0.75	35	0.68	3.17944	1	23	88.7755	88.7755	116.046	116.647	118.214	142.484	8.7427	6.76023	4.53028	22.886	305.178	4.44656	4.63904	4.80792	7.27443	7.59829	7.66689	3.6466	3.85881	3.98794	5.55638	7.13949	7.13949	2.02977	1.01982	2.08408	2.12878	4.33855	4.33855	1.24495	2.04898	2.04898	2.16618	0.963206	2.16618	1.25	1.90473	1.90473	4.62228	3.60258	4.92337	1.12302	1.23234	1.52841
0.77	35	0.7	3.19172	1	23	77.0529	77.0529	109.892	120.12	109.059	147.037	9.97841	7.68135	3.92781	1.23449	271.607	4.35181	3.73595	4.35181	6.82457	6.5936	6.82457	3.75809	3.67112	4.09774	4.5511	6.58645	6.58645	2.36709	1.05048	2.42812	1.86729	4.12165	4.12165	1.79476	1.63472	1.79476	1.78825	0.780846	1.78825	1.36854	1.63351	1.67457	4.4025	3.77584	4.4025	1.54977	1.01181	1.54977
0.76	35	0.7	3.16378	1	23	83.0955	83.0955	113.215	119.531	110.095	138.755	8.02819	6.98168	3.85771	-6.21304	228.634	4.49128	3.82773	4.49128	7.24393	7.17518	7.24393	3.23446	3.67014	3.89044	5.50216	6.43868	6.43868	2.09019	0.929101	2.09019	1.6662	3.90267	3.90267	1.61633	1.52509	1.79611	1.90675	0.774094	1.90675	1.15637	1.81111	1.9056	4.51333	3.74184	4.52588	1.30696	0.813577	1.30696
0.78	35	0.7	3.14983	1	23	84.9897	84.9897	107.04	125.401	116.741	151.664	9.56027	7.32333	4.86807	-12.6277	79.394	4.35238	4.25034	4.56433	8.05892	8.31397	8.3387	3.00358	2.86501	3.00358	4.97365	6.43126	6.43126	1.75209	0.968929	1.75209	1.74102	3.87734	3.87734	1.2071	1.47164	1.47164	2.46458	1.65264	2.46458	1.09225	1.6987	1.6987	4.21109	3.76954	4.21109	1.04619	1.5599	1.5599
0.77	35	0.68	3.16748	1	23	81.6187	81.6187	109.23	119.609	116.262	141.236	7.13276	6.9372	4.97046	3.20567	165.685	4.42881	3.861	4.42881	8.32989	7.69499	8.32989	3.11389	3.41343	3.57199	6.30589	6.72569	6.9573	2.15997	1.02746	2.27654	1.93888	3.48762	3.82884	1.43714	1.50595	1.55297	2.39342	1.15836	2.39342	1.11322	1.97984	1.99475	4.47452	2.93117	4.47452	1.31568	1.45725	1.66458
0.76	35	0.66	3.14649	1	23	78.1886	78.1886	110.054	117.004	112.929	139.995	7.4986	6.19362	4.25059	1.46136	218.034	4.51154	3.5835	4.51154	6.83318	6.52708	6.83318	3.30724	3.1274	3.3729	5.63226	6.70595	6.70595	2.24729	0.940995	2.34874	1.76236	3.6375	3.73694	1.21582	1.56658	1.56658	2.14212	0.727691	2.14212	1.25964	1.93794	2.10315	3.88889	3.17422	4.07018	1.29381	1.18399	1.39021
0.77	35	0.7	3.10429	1	23	71.6733	71.6733	112.316	118.419	117.218	143.431	10.4705	7.89929	4.09222	0.519268	160.552	4.43004	4.54823	4.74602	6.10046	6.33905	6.37384	3.07874	3.30048	3.31017	4.66495	6.23453	6.23453	2.13889	1.44947	2.13889	1.5187	4.69573	4.69573	1.38641	1.9181	1.9181	2.32277	1.4898	2.32277	1.01458	1.27212	1.27212	4.01253	3.3463	4.69005	0.804708	1.66847	1.66847
0.81	35	0.74	3.00216	1	23	102.586	102.586	119.621	125.767	134.415	154.425	10.91	7.64105	4.86306	-0.148161	101.883	5.2207	4.46248	5.2207	6.65389	7.44213	7.54633	3.33052	3.28974	3.43417	5.71675	6.879	6.879	2.32856	0.779005	2.32856	1.93804	4.271	4.271	1.4577	1.72905	1.72905	1.97808	1.06471	2.33676	1.61909	2.02625	2.14348	4.80395	3.50371	4.80395	1.42363	1.53185	1.87127
0.77	35	0.74	3.41414	1	23	98.3029	98.3029	115.455	108.117	123.939	133.329	12.7841	7.84495	4.48171	18.8673	13.6444	4.15384	4.45861	4.78263	7.15399	5.76363	7.15399	3.55574	3.23072	3.73623	5.99369	7.06892	7.06892	2.24366	1.2764	2.24366	2.0817	4.06979	4.09916	1.17521	1.63521	1.63521	1.43034	1.28561	1.59151	1.39118	1.8081	1.8081	4.0427	3.19616	4.14871	0.917112	1.08834	1.1611
0.76	35	0.7	3.29271	1	24	54.3238	54.3238	115.136	110.325	109.391	136.118	9.62409	7.63622	4.56341	-0.376078	395.368	4.40362	4.95767	5.38518	6.69221	7.01774	7.04312	2.93832	3.99601	4.18411	4.69267	6.05863	6.05863	1.79539	0.734591	1.79539	1.31038	4.66115	4.66115	1.58829	1.62683	1.69183	2.28014	1.19383	2.28014	1.33254	2.00883	2.18421	4.52061	3.79293	4.6209	1.0553	1.82984	1.82984
0.76	35	0.7	3.42576	1	24	66.2025	66.2025	104.2	112.835	115.977	145.438	11.289	6.60113	3.53178	-9.05523	302.444	4.02062	3.88408	4.46984	7.05465	6.72113	7.05465	2.91948	2.89625	3.37531	4.85065	6.28726	6.28726	1.6769	0.917642	1.68584	1.59108	4.06916	4.06916	1.38267	1.37324	1.41365	1.79861	0.788542	1.79861	1.37166	1.92436	2.14901	4.67345	3.55525	4.67345	1.01044	1.83299	1.83299
0.74	35	0.68	3.46115	1	24	65.3621	65.3621	104.818	115.479	112.565	135.532	10.4236	7.24869	3.50161	-12.8611	232.731	4.57468	4.01793	4.66418	6.66061	6.29637	6.66061	3.16773	3.0236	4.04166	4.56931	6.42206	6.42206	2.32716	1.1632	2.32716	1.87625	4.0081	4.0081	1.20073	1.8405	1.8405	1.59326	0.796801	1.59326	1.6517	1.84971	1.87994	4.46473	3.90345	4.77422	1.00058	1.1782	1.24709
0.75	35	0.68	3.40318	1	24	63.7506	63.7506	110.666	111.454	108.847	136.99	8.76563	5.77868	3.80493	-19.9806	315.118	4.13594	4.077	4.58733	7.03758	7.80996	7.80996	2.81865	3.44828	3.55315	5.76127	6.92748	6.92748	1.60727	1.11099	1.81899	1.84264	4.02549	4.02549	1.59881	2.29139	2.29139	1.66134	1.13092	1.73515	1.56502	1.91379	1.99005	4.35353	3.83406	4.35353	1.04786	1.21064	1.40094
0.74	35	0.66	3.38671	1	24	64.4681	64.4681	111.24	112.148	104.791	135.055	7.36088	6.97991	4.28716	-21.1729	394.859	4.23732	3.85365	4.32738	7.97723	7.94888	7.97723	3.24833	3.50403	3.66322	5.44381	6.83329	6.83329	1.61377	0.863294	1.68918	1.53548	4.24404	4.24404	1.27052	1.33004	1.46408	2.12542	1.15293	2.12542	1.37612	1.90766	2.10741	4.40664	3.35192	4.40664	1.31151	1.61198	1.61198
0.76	35	0.68	3.35647	1	24	67.246	67.246	114.339	113.495	110.624	132.475	9.97613	7.24221	3.6541	-15.7409	330.596	4.28774	4.57707	5.12458	7.40106	7.24247	7.40106	3.32229	3.84229	4.33211	5.46414	6.9327	6.9327	1.74039	0.869128	1.85044	1.78637	4.48179	4.48179	1.16054	1.90941	1.90941	2.03266	1.58323	2.03266	1.33276	1.93135	2.05586	4.39254	3.8529	4.9338	0.863253	1.24779	1.24779
0.74	35	0.66	3.61871	1	24	99.1946	99.1946	109.501	124.57	121.301	153.38	10.7606	8.05977	5.16935	-8.08642	114.986	4.71161	4.8107	5.20589	8.18539	8.31637	8.40021	3.80163	3.84838	3.87633	6.00987	8.1708	8.1708	2.06096	0.911645	2.06096	1.5295	4.23738	4.23738	1.428	1.77454	1.77454	1.59081	1.68373	1.97625	1.47971	2.23885	2.28371	5.3657	5.16132	5.3657	1.05534	1.79961	1.79961
0.74	35	0.66	3.61187	1	24	93.2836	93.2836	106.374	122.342	118.897	134.774	11.9357	6.61141	4.45369	-5.99744	76.3408	4.67625	4.86387	5.39517	8.33235	7.66559	8.33235	3.80258	3.90473	4.18551	5.99908	7.36058	7.36058	2.0707	1.01068	2.0707	2.30127	3.99864	4.4838	1.19802	1.8014	1.8014	1.57671	0.935849	1.62164	1.24322	2.07403	2.15219	4.28387	4.59525	5.24231	0.802043	1.42941	1.42941
0.75	35	0.68	3.52292	1	24	91.3401	91.3401	101.913	107.728	113.931	133.35	12.212	6.6159	3.54618	12.0772	148.429	4.19744	4.3242	5.00714	6.84932	7.07107	7.12315	3.32815	2.89795	3.44072	5.49687	6.91548	6.91548	1.99995	1.22418	1.99995	2.31133	4.25716	4.25716	1.17265	1.57932	1.57932	1.32956	1.16538	1.32956	1.39299	2.28652	2.28652	5.06189	3.47783	5.06189	0.957854	1.36415	1.41477
0.74	35	0.68	3.42147	1	24	56.3664	56.3664	111.605	106.997	107.232	135.579	8.18506	6.38605	3.88353	5.2062	283.127	4.08573	3.9611	4.72271	7.19253	6.99303	7.19253	3.06906	3.27611	3.66497	6.13806	6.96054	6.96054	1.45854	1.04073	1.45854	2.08673	4.03827	4.03827	1.1568	1.6167	1.66929	1.1675	0.668906	1.1675	1.24673	2.0185	2.0185	3.87887	3.78504	4.47608	0.886771	1.70998	1.70998
0.75	35	0.66	3.4054	1	24	72.7522	72.7522	112.229	116.224	113.096	144.979	8.97011	7.06685	4.24367	-6.6286	334.893	4.55963	4.71703	5.20926	7.60041	7.55188	7.67783	3.17547	4.02855	4.20531	5.61312	6.29569	6.29569	1.72559	1.13143	2.00885	1.63817	4.37117	4.37117	1.59918	1.61895	1.67441	1.91001	0.935924	1.91001	1.57818	2.06973	2.22244	4.74025	3.73002	4.74025	1.06957	1.3483	1.44585
0.76	35	0.66	3.44663	1	24	94.2005	94.2005	106.769	120.255	114.28	144.214	9.80041	6.81337	4.40791	-18.3445	294.124	4.78187	4.59192	5.19158	7.8028	7.76214	7.8028	3.56924	3.62804	3.76889	4.83338	6.46425	6.46425	1.89229	0.80562	1.89229	1.70395	4.18766	4.18766	1.40459	1.40964	1.47528	1.94948	0.944334	1.94948	1.45305	2.08142	2.23172	4.91395	3.85607	4.91395	1.01834	1.43079	1.43079
0.75	35	0.68	3.48635	1	24	95.1212	95.1212	110.453	117.734	109.455	134.849	9.16184	6.7165	3.56934	-18.1627	296.567	4.41944	4.10704	4.67894	7.40832	7.19585	7.40832	3.02701	3.65357	3.65357	5.53673	6.45217	6.45217	1.52818	1.41413	1.56752	1.66389	4.08037	4.08037	1.26958	1.51254	1.63677	1.72237	0.725649	1.72237	1.35147	2.04166	2.1233	4.21015	3.72616	4.51132	1.11509	1.63	1.63
0.74	35	0.66	3.50537	1	24	92.991	92.991	106.348	111.678	107.77	136.229	7.38657	6.67706	4.46883	-14.374	332.346	4.48613	4.15246	4.5333	7.7272	7.75831	7.78544	3.23191	3.75039	3.92533	5.75203	6.88791	6.88791	1.96749	0.932982	1.99506	1.57789	4.23603	4.23603	1.31733	1.67286	1.80951	2.22386	1.17276	2.22386	1.20722	1.95329	2.0156	4.81549	3.34952	4.81549	1.08298	1.49726	1.49726
0.74	35	0.66	3.43548	1	24	64.6904	64.6904	109.06	112.393	105.096	141.68	8.47852	6.53263	3.91301	-15.6843	292.394	4.07641	4.19394	4.54934	7.76835	7.16884	7.76835	3.61918	4.00167	4.04562	4.87526	6.5388	6.5388	1.64542	0.941893	1.73042	1.87048	4.25924	4.31769	1.33203	1.5803	1.62343	2.18522	0.88534	2.18522	1.16885	2.10334	2.10334	4.45412	3.67657	4.50614	1.20161	1.15366	1.29777
0.75	35	0.66	3.42843	1	24	108.236	108.236	112.219	118.452	112.824	148.337	7.29043	6.48682	4.37351	-5.58792	171.224	4.54794	4.31017	4.67623	8.67892	7.7389	8.67892	3.47862	4.13703	4.15899	6.17772	7.13607	7.13607	2.01047	1.29796	2.08301	1.66712	4.09177	4.09177	1.43578	1.60639	1.60639	2.01798	1.2076	2.01798	1.23415	1.91758	2.25044	4.7739	3.40057	5.15421	1.1702	1.8978	1.8978
0.75	35	0.7	3.62994	1	24	97.9221	97.9221	108.258	121.141	115.868	131.071	14.8288	8.44527	4.02854	2.49504	34.3893	4.1412	4.77802	5.19477	8.08144	7.41578	8.08144	3.99096	3.8862	4.00087	5.34095	6.85	6.85	1.89456	1.19829	2.0083	2.07003	3.99729	4.35409	1.39972	1.47656	1.57128	1.48	0.905379	1.48	1.43108	1.85373	1.92792	4.0477	4.24086	4.55884	1.19964	1.44487	1.44487
0.74	35	0.66	3.54665	1	24	82.2828	82.2828	108.109	103.215	107.193	138.165	9.40521	6.3663	4.45868	7.08911	110.223	4.21491	3.77505	4.22024	7.48985	6.99156	7.48985	2.83492	2.95069	3.22774	5.83519	6.99335	6.99335	2.31796	1.04677	2.31796	2.36199	4.4367	4.4367	1.08377	1.55504	1.55504	1.42438	1.42994	1.44829	1.35299	1.94515	1.94515	4.36196	3.8173	4.36196	1.31675	1.05695	1.40189
0.74	35	0.68	3.43943	1	24	75.7328	75.7328	111.622	116.88	106.573	143.711	8.53465	6.55024	4.37228	-0.639424	169.352	4.51136	4.61041	5.05012	7.77261	8.34079	8.46533	3.28702	3.67129	4.04018	5.90242	7.48612	7.48612	1.98631	0.944331	1.98631	2.20314	4.06878	4.06878	1.34132	1.52817	1.5652	2.52018	1.06949	2.52018	1.78242	2.63608	2.70244	4.35137	3.92811	4.74185	1.07995	0.775347	1.12795
0.76	35	0.66	3.45562	1	24	67.3806	67.3806	114.26	124.233	114.149	149.746	9.18045	7.06149	4.61817	-6.74277	248.345	4.41657	4.6698	5.14138	8.62292	8.63973	8.72774	3.23251	3.58478	3.95587	5.525	6.46933	6.46933	1.87186	0.777119	1.87186	1.94279	3.87696	3.89172	1.27617	1.59054	1.59054	1.96332	0.94354	1.96332	1.40765	2.16295	2.25099	5.08815	3.75122	5.08815	1.1671	1.69809	1.69809
0.74	35	0.66	3.62938	1	24	70.1581	70.1581	105.04	124.246	113.703	140.302	9.90037	7.95128	5.02464	-21.111	356.515	4.79623	4.72431	5.1267	8.99714	8.28031	8.99714	3.81144	3.72856	3.95508	5.45543	7.10875	7.10875	2.30403	1.19058	2.34805	2.06919	4.08526	4.08526	1.28388	1.81818	1.81818	3.00366	1.49739	3.00366	1.44351	1.91788	2.07153	4.6133	3.42223	4.68352	1.26286	1.51704	1.52914
0.74	35	0.66	3.61206	1	24	78.905	78.905	101.549	112.773	109.961	138.75	9.57491	6.14949	3.8191	-30.4607	308.228	3.64627	4.15137	4.63211	7.46425	7.64239	7.66617	3.31775	3.45131	3.72768	5.13287	6.40617	6.40617	1.60645	0.759093	1.60645	1.42659	4.43973	4.43973	1.27272	1.55872	1.55872	1.68586	0.699008	1.68586	1.20662	1.98029	1.98195	4.44241	4.00767	4.64262	0.798072	1.24128	1.24128
0.74	35	0.66	3.51089	1	24	78.0161	78.0161	110.286	113.003	107.945	141.609	8.02679	6.97653	4.03012	-19.1895	369.075	4.32521	4.15111	4.64295	7.78502	7.26174	7.78502	3.15949	3.30798	3.78991	5.66424	6.49612	6.49612	1.77292	0.732055	1.77292	1.79658	4.3886	4.3886	1.1509	1.68879	1.68879	1.95901	0.616795	1.95901	1.25537	1.64815	1.69879	4.73793	4.27614	4.90882	1.06983	1.12681	1.23449
0.75	35	0.66	3.38695	1	24	63.523	63.523	106.042	117.361	107.232	138.516	9.18616	7.14275	4.84457	-16.2758	322.05	4.3553	4.052	4.61311	7.83418	7.55783	7.83418	3.71447	3.26015	3.76283	4.87029	6.4044	6.4044	1.55785	0.70342	1.55785	1.66725	4.12259	4.12259	1.51102	1.66896	1.80329	2.20948	1.17759	2.20948	1.28663	2.06763	2.06763	4.99702	4.2812	4.99702	1.0168	0.966602	1.0598
0.76	33	0.7	3.13027	1	19	74.2482	74.2482	117.596	105.425	113.152	142.671	9.10863	7.31947	4.81071	-25.7215	439.378	4.34739	4.67866	5.26367	7.63673	6.82351	7.63673	2.82519	3.47556	3.62346	4.74044	5.55105	5.55105	1.77812	1.0836	1.77812	1.67994	4.29915	4.29915	1.36756	1.76332	1.76332	2.63627	0.861293	2.63627	1.091	1.88222	1.98919	4.81133	3.48693	5.10784	1.05693	1.16173	1.27848
0.78	33	0.74	3.07986	1	19	90.898	90.898	117.375	112.987	118.38	140.105	10.6909	6.45792	3.54437	-32.3333	256.242	4.01098	3.97413	4.4962	5.60706	5.16166	5.60706	2.54989	2.6427	3.22878	3.70185	6.18388	6.18388	1.95808	0.905534	1.95808	1.81888	4.87793	4.87793	1.31417	1.68501	1.68501	1.58697	1.54983	1.97433	1.32189	1.681	1.72504	4.68164	2.78709	4.68164	1.19982	1.28773	1.54907
0.8	33	0.76	3.12134	1	19	108.084	108.084	121.987	121.096	128.256	147.636	8.58772	7.19269	7.00056	-1.49718	292.589	4.37182	4.89256	5.27535	5.43472	5.79324	5.79324	3.02054	3.3691	3.99206	6.58005	6.81617	7.76671	2.49087	1.07222	2.49087	1.9942	5.13307	5.13307	1.01213	1.88034	1.88034	1.67063	1.18729	1.76091	2.01484	1.8824	2.02196	4.19168	3.27882	4.19168	1.46734	1.18712	1.46734
0.78	33	0.7	3.29458	1	19	94.5393	94.5393	111.795	127.474	124.742	153.676	12.3136	7.44568	3.98062	-5.27027	-65.1457	4.76639	5.04883	5.66113	7.09417	7.22388	7.22388	3.80634	3.91197	4.11437	5.71882	7.03111	7.03111	2.32467	1.1844	2.32467	2.20277	4.09531	4.12824	1.49554	1.83188	1.83188	1.43926	0.837859	1.43926	1.4172	1.93326	1.93326	4.3941	3.69597	4.39652	0.732376	1.18237	1.18237
0.76	33	0.68	3.24437	1	19	96.4283	96.4283	116.317	113.032	127.769	137.561	9.20493	7.06947	5.87347	5.05015	274.41	4.60458	4.89323	5.46231	6.62692	5.6948	6.62692	3.18218	3.59375	3.75178	5.54197	6.36656	6.36656	1.52145	0.825364	1.52145	2.29245	4.48208	4.48208	1.7818	2.14855	2.14855	1.74221	1.24097	1.74221	1.17332	2.25068	2.25068	3.88523	3.36873	4.45949	1.08009	1.54363	1.54363
0.75	33	0.68	3.23922	1	19	56.1829	56.1829	112.146	111.509	118.144	136.808	7.85567	7.89237	4.52139	4.53721	347.613	4.17646	4.45165	4.97296	6.35474	7.27629	7.35448	3.51743	3.99208	4.08199	4.91354	6.7697	6.7697	1.59485	1.1178	1.59485	1.71914	4.42256	4.42256	1.3605	1.5706	1.5706	2.27727	0.920461	2.27727	1.35706	2.21766	2.21766	4.85554	3.34252	4.85554	1.20498	1.7685	1.7685
0.75	33	0.68	3.3257	1	19	80.2361	80.2361	107.292	113.052	111.97	137.645	8.76417	7.35147	4.41194	-0.632791	307.096	4.65503	4.09271	4.65503	7.54308	6.83545	7.54308	4.43279	3.79287	4.43279	5.19149	6.434	6.434	2.19555	1.06031	2.38414	2.23861	4.37968	4.50208	1.38931	1.40738	1.60106	2.20869	0.94999	2.20869	1.36535	2.07788	2.20909	4.79661	3.33669	4.79661	0.878345	1.72089	1.72089
0.75	33	0.68	3.39456	1	19	69.3932	69.3932	107.354	112.63	109.868	133.216	9.75682	7.13686	4.09046	-4.01607	299.533	3.88898	3.72228	4.37338	6.45062	6.42054	6.51351	3.62845	4.07599	4.57808	5.5495	6.84163	6.84163	2.2187	1.40361	2.44099	2.18474	4.38382	4.56182	1.12544	1.76929	1.76929	1.56017	0.67272	1.61103	1.57827	2.06232	2.13507	3.9756	3.79263	4.30539	1.16372	1.46587	1.52637
0.75	33	0.68	3.35967	1	19	63.0803	63.0803	109.022	112.896	113.094	135.275	7.97561	6.53972	3.94054	1.44748	334.19	4.17586	4.15236	4.46233	7.3006	7.35812	7.70664	3.22073	3.92082	4.06577	5.66314	6.47895	6.47895	2.02046	1.06495	2.06556	1.94417	4.37376	4.37376	1.45045	1.545	1.545	2.18646	0.965706	2.18646	1.29472	2.02135	2.14114	4.69095	3.64975	4.70309	1.18025	1.50629	1.51132
0.76	33	0.68	3.31557	1	19	68.3761	68.3761	113.25	114.86	119.787	137.627	9.21194	6.75856	4.63286	-6.17138	359.083	4.31342	4.33687	4.8941	7.38126	7.07732	7.38126	3.53588	3.72158	4.24449	5.59198	6.31245	6.31245	1.99746	0.761306	2.03993	2.18392	4.67006	4.74897	1.36858	1.71444	1.71444	1.82078	0.905414	1.82078	1.11286	2.24582	2.24582	4.61032	3.65438	4.88207	1.16437	1.62512	1.65927
0.76	33	0.68	3.25361	1	19	77.5537	77.5537	113.207	115.544	122.261	145.15	8.45956	6.64652	4.55619	-10.1366	317.071	4.16228	4.75378	5.11859	7.79766	7.97475	8.09905	3.32538	3.67437	3.81074	5.31693	7.57358	7.57358	1.88905	1.08733	1.88905	1.83015	4.29203	4.29933	1.11365	1.46061	1.46061	1.92904	1.54833	1.96827	1.11182	1.66288	1.67074	5.23442	3.90013	5.23442	0.807912	1.35704	1.35704
0.77	33	0.7	3.34333	1	19	100.146	100.146	109.761	122.009	131.429	137.254	12.5714	6.48987	4.61875	-12.1863	-4.19282	4.4551	4.18948	4.71415	7.40815	7.282	7.42659	3.50795	2.70653	3.50795	5.62965	7.4316	7.4316	2.51457	0.997159	2.51457	3.03091	3.82447	4.31245	1.36899	1.42396	1.48726	1.2201	0.903876	1.25782	1.25554	1.99179	1.99179	3.92798	3.86922	4.35238	0.884944	1.65858	1.65858
0.76	33	0.66	3.32009	1	19	83.6951	83.6951	117.592	112.28	133.068	146.382	8.71561	6.91199	5.75655	-3.6373	360.493	4.34924	4.50984	4.8193	7.06941	6.21893	7.06941	3.30666	3.56347	3.56347	5.65466	7.09767	7.09767	1.84774	1.13168	1.84774	2.24834	4.96577	4.96577	1.16485	1.89519	1.89519	1.78966	1.23295	1.78966	1.53492	2.11799	2.11799	4.61297	3.76322	5.13924	1.19468	1.19986	1.38818
0.75	33	0.66	3.28879	1	19	66.1844	66.1844	113.031	117.15	121.08	142.89	8.74157	7.87497	4.13338	-7.55872	443.589	4.49996	4.41027	4.79039	6.09943	6.77687	6.77827	3.59922	3.96138	4.06636	5.05368	6.45445	6.45445	1.90242	1.36799	2.18193	2.1054	4.92568	4.92568	1.52916	1.72532	1.72532	2.27844	1.35173	2.27844	1.41351	1.79921	1.89088	5.31046	4.04284	5.31046	1.01928	1.36812	1.61668
0.76	33	0.7	3.32488	1	19	78.8071	78.8071	111.948	115.128	109.287	132.822	9.0921	7.64992	4.78291	-6.86281	440.389	4.39233	4.43082	4.74118	7.50562	7.61066	7.61066	2.74131	3.69197	3.87981	5.25798	6.87881	6.87881	2.08345	1.04117	2.10436	1.80561	4.41116	4.41116	1.41713	1.3778	1.48693	2.35259	1.09721	2.35259	1.33596	2.19351	2.19351	5.05335	3.95823	5.05335	0.926255	1.67006	1.68132
0.77	33	0.7	3.33623	1	19	67.335	67.335	111.418	113.533	116.328	139.409	9.98443	7.02428	4.22985	-9.54102	343.1	4.26268	4.45761	5.05398	7.80377	7.20867	7.80377	3.44223	3.27302	4.40254	5.35897	6.71066	6.71066	2.15633	1.47016	2.15633	2.04792	4.12957	4.13239	1.303	1.39495	1.58282	2.36968	0.810271	2.36968	1.41122	1.96577	1.96577	5.00682	4.02454	5.16388	1.17955	1.23905	1.24318
0.75	33	0.68	3.29392	1	19	69.0745	69.0745	112.289	113.912	117.896	140.807	9.11578	6.39659	4.05545	-12.0745	358.102	3.94792	4.05238	4.55697	7.58149	7.7647	7.77983	2.98916	3.15075	3.44531	5.19486	7.39236	7.39236	1.70092	0.733118	1.70092	1.92024	4.06493	4.06493	1.17845	1.97952	1.97952	2.1909	1.03865	2.1909	1.16228	2.01858	2.01858	4.63611	4.0329	4.8246	1.14968	1.2962	1.4179
0.77	33	0.72	3.19194	1	19	78.1393	78.1393	115.316	113.304	117.112	141.761	8.41067	6.84756	4.34866	-9.88054	411.124	4.3057	3.9304	4.3057	7.78924	7.08363	7.78924	2.92957	3.35204	3.44191	4.86139	6.24654	6.24654	1.79962	0.992594	1.79962	1.88099	4.03492	4.14635	1.30048	1.78204	1.78204	1.98181	0.621317	1.98181	1.32502	1.72702	1.72702	4.92164	4.32155	5.01378	1.04736	1.31252	1.45413
0.76	33	0.7	3.40447	1	19	95.0875	95.0875	116.548	122.492	120.192	155.38	12.554	7.85199	4.37901	-6.49815	17.831	5.47818	5.78822	6.2396	8.37984	7.52838	8.37984	3.82169	4.5543	4.5849	5.74848	7.18657	7.18657	2.49221	1.40429	2.52247	2.1071	4.47137	4.74118	1.4979	2.08557	2.08557	1.64965	1.1073	1.64965	1.73547	2.2191	2.2191	5.06682	4.18636	5.30202	0.916092	1.27514	1.27514
0.78	34	0.74	3.12258	1	21	68.478	68.478	120.491	116.037	119.625	144.064	9.55771	6.98209	3.92356	-2.26006	330.542	4.22011	4.35013	4.8408	6.65484	5.87764	6.65484	2.82585	3.70631	4.08464	5.41782	6.73926	6.73926	2.09726	0.917205	2.09726	2.03725	4.67146	4.67146	1.21256	1.75631	1.75631	1.53806	0.679003	1.53806	1.19203	1.83352	1.83352	4.35596	3.58103	4.35596	0.902403	1.1585	1.16866
0.76	34	0.7	3.0972	1	21	50.0207	50.0207	108.45	108.364	125.406	129.544	9.6403	7.37348	3.89522	-2.26515	317.172	4.19431	5.09125	5.56522	6.23782	6.19938	6.33152	3.63029	3.78727	3.99725	5.06714	5.41599	5.49971	2.01431	0.807286	2.01431	2.23605	4.05306	4.14112	1.37687	1.70601	1.70601	2.30607	0.984283	2.30607	1.0995	1.95333	1.95333	4.31732	2.85655	4.31732	1.11565	1.5137	1.66121
0.79	34	0.7	3.07087	1	21	79.3156	79.3156	118.381	120.032	130.748	136.776	9.31254	6.38084	4.25525	-6.75417	365.739	4.21405	4.88934	5.36476	6.28814	6.25123	6.33902	3.46987	3.86057	4.2461	5.373	6.43833	6.43833	2.14111	1.26622	2.14111	2.10919	4.38758	4.68374	1.27863	1.97033	1.97033	2.35516	0.802708	2.35516	1.04064	1.88648	1.98603	5.01899	3.29719	5.01899	1.1678	1.13906	1.26851
0.78	34	0.7	3.01493	1	21	88.3153	88.3153	114.903	123.528	125.662	151.007	9.22283	6.71816	4.48919	-12.0874	401.228	4.55651	4.5579	4.94287	6.98053	7.19617	7.24183	3.62137	3.9418	3.9418	4.76491	6.18081	6.18081	1.81109	0.999425	1.8535	1.64915	4.42077	4.42077	1.64975	1.8559	1.8559	2.20361	1.05898	2.20361	1.28913	1.87187	2.05121	4.37489	3.28523	4.40661	1.38161	1.23069	1.38161
0.78	34	0.68	3.16149	1	21	72.7921	72.7921	114.211	127.549	126.106	151.021	9.23476	6.70387	4.64484	0.298502	185.459	5.0955	4.94602	5.20938	7.82174	7.2713	7.82174	3.741	4.32766	4.32766	5.20581	6.96895	6.96895	2.30457	0.811056	2.30457	1.95159	4.4549	4.4549	1.8065	1.53832	1.8065	2.67123	0.944396	2.67123	1.80005	2.26286	2.4865	6.07569	3.37245	6.07569	1.4877	1.85856	1.85856
0.78	34	0.7	3.11205	1	21	79.2755	79.2755	114.329	123.66	127.075	147.574	10.5172	6.47153	4.36175	2.05418	33.3067	4.68207	5.06126	5.3847	6.91485	6.75009	6.91502	3.69065	4.21518	4.21518	5.04398	6.83953	6.83953	2.10388	1.01615	2.10388	1.95001	4.47797	4.53774	1.34348	1.72767	1.72767	1.543	0.701613	1.543	1.17697	1.99037	2.04951	3.95415	4.00228	4.17631	0.866028	1.1594	1.21621
0.8	34	0.7	3.05558	1	21	71.4314	71.4314	117.318	129.956	134.485	153.678	12.0614	6.50486	4.01198	-7.1944	-131.549	4.80508	4.8951	5.25354	7.20302	7.23329	7.24128	3.5011	3.38061	3.5011	5.56151	6.99544	6.99544	2.81398	1.37731	2.81398	2.19485	4.29126	4.56686	1.31407	1.44035	1.44035	1.70968	0.899707	1.70968	1.24854	1.73577	1.73869	4.19174	3.74599	4.3484	0.641556	1.57227	1.57227
0.79	34	0.7	3.09514	1	21	93.0356	93.0356	112.862	125.921	140.733	156.531	10.5092	6.72363	4.77366	0.0303572	-4.21577	4.96366	4.56989	4.96366	6.95818	7.32255	7.32255	2.99864	3.23321	3.24328	5.81307	8.01054	8.01054	2.43726	1.1041	2.43726	2.3849	4.09289	4.36634	1.2844	1.64703	1.64703	2.10911	1.0217	2.10911	1.18457	1.79702	1.79702	4.34192	3.53257	4.6334	1.17133	1.48905	1.49794
0.77	34	0.68	3.18217	1	21	90.4685	90.4685	114.139	123.057	134.892	150.043	8.83356	7.37767	3.91016	1.72135	191.943	4.64834	4.72535	5.19497	7.19616	7.26545	7.26545	3.78591	3.77088	4.03361	5.26218	7.24285	7.24285	2.23001	0.581625	2.23001	1.93661	4.62507	4.62507	1.24807	1.90353	1.90353	2.10273	1.18038	2.10273	1.2557	1.88816	1.9568	4.83835	3.60679	5.20749	1.21504	1.39091	1.52592
0.78	34	0.7	3.14867	1	21	59.3906	59.3906	115.902	120.192	120.366	144.655	7.77328	6.89973	4.64198	1.18346	333.417	4.749	4.50247	4.86864	7.21137	6.85233	7.21137	3.2591	4.11199	4.14471	5.70834	6.64525	6.64525	2.00196	1.06015	2.20929	2.70238	4.53354	4.60501	1.57131	1.73758	1.73758	2.27769	0.747813	2.27769	1.16588	2.0457	2.0457	4.95914	3.7867	4.95914	0.827751	1.66108	1.66108
0.77	34	0.7	3.18216	1	21	60.4114	60.4114	112.056	119.945	123.978	144.379	11.1575	6.98607	3.86343	-9.76561	326.048	4.51677	4.67341	5.11907	7.04949	6.87432	7.04949	3.5749	3.66988	3.90727	5.31781	6.56782	6.56782	1.96338	0.857688	1.96338	1.60739	4.47265	4.47265	1.40973	1.67862	1.67862	2.28015	0.674452	2.28015	1.23163	2.08592	2.08592	4.57386	3.51044	4.72007	0.917203	1.41135	1.41135
0.76	34	0.68	3.19508	1	21	83.6968	83.6968	110.995	119.839	117.095	145.213	8.32513	6.55609	4.02579	-4.91648	333.506	4.35311	3.96823	4.47289	7.23775	7.54736	7.5634	3.25909	3.40749	4.0114	4.83409	6.45763	6.45763	2.14405	0.866331	2.17088	1.72436	3.9399	3.94366	1.50013	1.63252	1.68017	2.26116	0.921843	2.26116	1.38941	1.96552	2.0241	5.19144	3.84406	5.19144	1.59624	1.22418	1.59624
0.78	34	0.72	3.22778	1	21	81.8976	81.8976	118.233	119.955	113.07	145.68	8.13958	6.93023	4.75601	-4.50858	448.12	4.77892	4.57312	4.82915	7.0739	6.52915	7.0739	3.22149	4.04772	4.2762	5.54166	7.35234	7.35234	2.00138	1.04445	2.30574	2.13972	4.82286	4.82286	1.74249	1.81498	1.81498	2.17309	0.862534	2.17309	1.61515	2.12724	2.18958	4.78963	3.33742	4.78963	1.40457	1.28331	1.4554
0.77	34	0.7	3.19651	1	21	50.8728	50.8728	110.659	119.015	112.728	143.451	9.30408	6.66739	3.9915	-14.6602	401.766	4.47154	4.44854	4.84518	7.33018	7.29701	7.34866	3.56382	3.60774	4.04569	4.72701	6.68414	6.68414	1.99751	0.981624	2.02064	1.68782	4.38267	4.38267	1.35513	1.47057	1.53693	2.49113	1.11388	2.49113	1.47419	2.24839	2.35444	4.64943	3.43212	4.68091	1.19009	1.25763	1.25763
0.78	34	0.72	3.27992	1	21	64.2505	64.2505	108.359	123.028	119.809	152.368	13.7624	7.01959	4.16906	-8.92876	-58.5736	5.04609	5.45992	5.80867	8.25081	7.99194	8.25081	3.25043	4.14049	4.14049	5.54831	7.4024	7.4024	2.52637	1.34008	2.52637	1.94631	4.29421	4.35471	1.19364	1.74386	1.74386	1.70805	1.01453	1.70805	1.54835	1.69141	1.73254	4.40319	3.93161	4.42935	0.798504	1.17654	1.17654
0.78	34	0.72	3.27102	1	21	69.1929	69.1929	125.065	112.26	131.476	141.152	7.77264	6.18253	6.23502	-0.00781874	199.748	4.86523	4.86661	5.23709	6.69532	5.80965	6.69532	2.64091	3.53295	3.53295	6.00424	6.71129	6.71129	1.96331	0.622265	1.96331	1.69682	4.63692	4.63692	1.56307	2.45687	2.45687	1.28693	1.17546	1.52499	1.66904	1.7171	1.7171	3.25778	2.94597	3.57029	0.949346	1.31061	1.36408
0.76	34	0.66	3.19773	1	21	57.3227	57.3227	108.13	118.927	121.162	145.287	10.2961	7.1761	4.80574	-5.51305	302.756	4.75847	4.83087	5.36709	6.84303	7.19353	7.3245	4.19784	4.29556	4.50641	5.04803	7.05897	7.05897	1.81455	1.11724	1.93886	2.42391	4.5059	4.5059	1.8319	1.90853	1.94303	2.7223	0.943805	2.7223	1.66247	2.10895	2.41439	4.05772	3.33643	4.44564	1.25199	1.61332	1.61332
0.77	34	0.68	3.27668	1	21	80.2566	80.2566	109.138	121.887	122.679	149.734	11.0673	7.62423	3.88114	-9.54253	263.087	4.58502	4.89677	5.21494	6.80863	6.64496	6.80863	4.02616	4.04358	4.40265	5.30837	6.8987	6.8987	1.92162	1.11794	2.04057	2.23242	4.22036	4.51199	1.4831	1.64912	1.64912	2.3092	0.981511	2.3092	1.48175	2.30373	2.34227	4.66835	3.23727	4.74011	1.35797	1.76457	1.79372
0.77	34	0.68	3.29115	1	21	65.7646	65.7646	113.015	121.866	114.727	148.996	8.31482	6.86156	4.03265	-8.1964	374.91	4.84888	4.16391	4.84888	6.8954	6.87276	6.99134	3.5476	3.8071	4.04382	5.27683	7.73213	7.73213	2.29992	1.26099	2.42068	2.10892	4.71038	4.71038	1.43038	1.53413	1.74166	2.25281	0.798443	2.25281	1.44244	2.0667	2.09799	4.76457	3.48125	4.87099	1.16106	1.6545	1.6545
0.77	34	0.7	3.31437	1	21	54.8277	54.8277	106.644	118.353	122.54	143.235	9.07851	6.55097	3.94252	-13.1225	402.978	4.49394	4.73817	5.21868	7.35309	6.98501	7.35309	3.84768	3.86447	4.10636	5.15275	6.82041	6.82041	2.23089	0.961733	2.23089	1.51983	4.87597	4.87597	1.44834	1.51477	1.51477	2.50555	0.941092	2.50555	1.23831	2.11419	2.17601	4.91006	3.3076	4.91006	0.962009	1.75815	1.75815
0.75	34	0.66	3.2381	1	21	47.3289	47.3289	106.413	118.944	120.734	142.46	9.9365	6.57434	3.81098	-14.8703	371.395	3.92528	4.23199	4.70422	7.09681	6.61097	7.09681	3.34293	3.59205	3.59205	4.81521	7.1547	7.1547	1.52513	0.928742	1.52513	2.04375	4.32065	4.64344	1.24828	1.83106	1.83106	1.81525	0.689055	1.81525	0.8733	2.26478	2.26478	4.00819	3.55849	4.00819	1.04337	1.22374	1.32258
0.79	35	0.74	3.00626	1	22	65.6311	65.6311	118.518	115.551	126.827	137.328	12.7072	6.35394	3.77671	-4.56527	186.692	4.31857	4.71952	5.24263	6.73052	6.01702	6.73052	2.77575	2.63809	3.37094	4.59302	6.0502	6.0502	1.99084	1.42575	1.99084	1.81445	4.06936	4.19189	1.30455	1.72724	1.72724	1.58451	1.06628	1.58451	1.13836	1.74757	1.74757	3.7922	3.48576	3.91449	1.02211	1.23704	1.23704
0.78	35	0.72	2.93693	1	22	65.3075	65.3075	112.748	115.522	121.168	142.585	10.4346	6.54299	4.36579	-9.28341	120.227	4.22524	3.86586	4.3685	7.16156	8.153	8.15803	2.73204	2.01221	2.73204	5.09806	7.30404	7.30404	2.15443	1.56362	2.22793	2.01162	3.42352	3.68555	1.16582	1.23145	1.27973	1.97184	1.59313	1.9926	1.03725	1.20589	1.20589	3.62037	3.30489	4.19123	1.18462	1.41251	1.42849
0.8	35	0.74	2.95061	1	22	76.6508	76.6508	121.269	118.622	131.497	138.61	6.89208	6.81182	5.59536	1.70239	383.426	4.44087	4.69893	5.05569	7.52705	6.88794	7.52705	2.92479	3.64819	3.92184	5.52944	6.14977	6.14977	2.38881	1.0328	2.38881	1.69951	4.69805	5.02203	1.41631	1.92598	1.92598	1.94733	1.37323	2.02942	1.20344	1.96338	1.96338	4.15917	3.21369	4.48497	1.33208	1.30226	1.53916
0.81	35	0.74	2.88397	1	22	85.3704	85.3704	118.662	126.14	131.832	153.504	9.73783	7.7236	5.17851	1.56574	437.94	5.19891	5.39179	5.55625	7.82661	7.6494	7.95858	3.47809	3.97344	3.97344	4.90376	6.12854	6.12854	2.09746	1.0794	2.09746	1.79745	4.16883	4.16883	1.79402	1.51369	1.79402	2.70272	1.05739	2.70272	1.60806	2.22214	2.27694	4.91847	3.46496	4.91847	1.14567	1.25383	1.28345
0.81	35	0.74	2.89964	1	22	82.5166	82.5166	118.451	131.138	129.415	160.522	10.9854	8.13774	5.05637	-20.2025	360.48	4.82319	4.37924	4.82319	7.18828	6.08207	7.18828	3.42865	3.05639	3.62099	4.81201	6.07525	6.07525	2.35719	1.09511	2.35719	1.98541	4.20491	4.57461	1.51385	1.57648	1.64112	2.29073	0.721139	2.29073	1.51156	1.63728	1.67928	4.50962	3.55751	4.50962	1.4527	1.15475	1.4527
0.78	35	0.7	3.36871	1	22	84.8637	84.8637	117.099	127.941	123.914	153.907	9.46153	6.83201	3.98737	-5.50825	135.497	5.21894	5.13924	5.52305	7.28422	6.78093	7.28422	3.78357	4.34664	4.34664	5.56446	6.97912	6.97912	2.40191	0.753397	2.40191	2.1496	4.25522	4.38033	1.35603	1.81948	1.81948	1.96921	0.787188	1.96921	1.84852	1.94103	1.95048	3.17452	4.11757	4.75205	0.791088	1.66423	1.66423
0.77	35	0.74	3.35336	1	22	98.4016	98.4016	114.741	118.159	119.512	150.062	9.18245	7.15701	4.29955	-0.579002	121.536	4.66482	4.72523	5.26808	7.12195	7.19619	7.19619	2.84431	3.30562	3.3638	5.90899	6.43004	6.43004	1.99302	0.888553	1.99302	2.17314	4.39506	4.39506	1.44795	1.85521	1.85521	1.81499	0.907758	1.81499	1.65694	2.14104	2.15887	3.93219	3.50446	4.2642	0.950001	1.74386	1.74386
0.77	35	0.72	3.41881	1	22	63.3226	63.3226	115.448	122.802	115.109	148.275	9.56748	7.25533	4.09039	-8.42678	337.95	4.38073	4.60522	5.21424	7.26631	7.02448	7.26631	3.34131	3.83413	4.48286	5.35263	6.65996	6.65996	2.00753	0.726766	2.00753	2.43543	4.44484	4.44484	1.59403	1.71225	1.71225	2.57626	0.6176	2.57626	2.02833	2.58056	2.64855	4.65806	3.63847	4.8038	1.46738	1.36757	1.6322
0.74	35	0.66	3.44029	1	22	81.9835	81.9835	112.567	119.811	117.765	144.622	8.59532	8.60498	4.06929	-10.4036	394.483	4.10252	3.9576	4.51945	7.1764	7.22707	7.26283	3.27179	3.49071	3.68467	4.90363	6.51659	6.51659	1.77439	0.943639	1.82048	1.66726	4.91581	4.91581	1.32586	1.59712	1.59771	1.78995	0.955315	1.78995	1.44315	2.34596	2.48591	4.8074	3.61275	4.91235	1.17948	1.51652	1.51652
0.76	35	0.66	3.49776	1	22	97.4435	97.4435	107.196	119.45	118.824	145.25	9.67671	7.10107	4.23369	-13.2057	397.423	4.61229	4.28466	4.79021	7.60626	7.29495	7.60626	3.82861	3.45392	3.82861	4.80723	6.13889	6.13889	2.19046	1.34144	2.33801	1.86247	4.40944	4.40944	1.39553	1.81268	1.81268	2.08219	1.27979	2.08219	1.38663	1.87838	1.93839	4.93789	3.55036	4.93789	1.14939	1.74799	1.74799
0.76	35	0.68	3.50379	1	22	72.5627	72.5627	109.999	115.128	116.874	145.325	11.0313	7.96466	3.90034	-23.1539	411.818	3.96448	4.2917	4.70638	7.56476	7.88	8.16507	3.03536	3.31536	3.47466	5.38505	5.97911	5.97911	1.79952	1.01727	1.79952	1.66811	4.37379	4.37379	1.4082	1.72825	1.72825	1.55938	0.819915	1.55938	1.42779	2.00608	2.07003	4.51953	4.00127	4.8654	0.884008	1.19907	1.19907
0.75	35	0.66	3.37888	1	22	84.5574	84.5574	112.211	110.614	107.537	138.96	7.06723	7.20482	4.52337	-22.4424	448.024	4.27883	3.29437	4.27883	7.77685	7.32216	7.77685	2.66677	2.66561	3.09573	5.24218	5.74753	5.74753	1.81929	1.04864	1.92799	2.60398	4.53804	4.99983	1.39725	1.52034	1.62674	1.66178	0.70992	1.66178	1.02205	1.6602	1.6602	4.24067	4.04204	4.55695	1.29842	1.1736	1.3016
0.76	35	0.72	3.26847	1	22	95.9739	95.9739	118.819	111.104	111.06	135.97	7.4153	7.77928	5.44035	-18.6803	392.863	4.53029	3.83421	4.53029	8.16827	7.81596	8.16827	3.08877	3.16253	3.30613	4.87376	4.70085	4.98608	1.89041	0.903691	1.89041	2.14613	3.743	3.743	1.34638	1.30251	1.38416	2.45877	0.593405	2.45877	1.31157	2.07946	2.16399	4.96551	3.80525	4.96551	1.19963	1.44759	1.57578
0.76	35	0.66	3.50857	1	22	79.6925	79.6925	112.518	122.142	120.268	147.485	9.39909	8.08741	5.34859	-4.61486	228.319	4.33433	4.56374	4.78112	8.58241	8.65692	8.66905	3.65582	3.96513	3.99621	5.72178	7.72797	7.72797	2.08069	1.01173	2.12356	1.93283	4.64499	4.64499	1.45925	1.55671	1.58402	2.32258	1.23679	2.32258	1.5165	2.46258	2.54547	4.93949	4.94746	4.96004	1.13664	2.09037	2.09037
0.76	35	0.68	3.60615	1	22	101.757	101.757	109.501	123.934	122.861	153.273	11.5688	7.21142	4.04186	-0.542028	-3.94981	3.86062	4.90682	5.30399	8.77913	7.65318	8.77913	4.01193	3.90477	4.29302	6.30968	7.72566	7.72566	2.18837	0.923007	2.18837	2.06216	4.15627	4.32758	1.07051	1.96406	1.96406	1.88724	0.888868	1.88724	1.67439	1.88881	1.94621	4.44714	4.21047	4.92666	1.16675	1.24785	1.46908
0.77	35	0.72	3.37181	1	22	93.5167	93.5167	121.491	113.517	122.574	137.363	9.74857	6.14875	5.10257	12.8324	98.8447	4.34254	4.20907	4.62763	7.07585	6.3691	7.07585	3.17609	3.45127	3.88429	5.1657	6.26903	6.26903	2.12765	1.18788	2.12765	2.55247	4.17396	4.44563	0.939176	1.66376	1.66376	1.078	1.39402	1.76999	1.4169	2.02313	2.02313	4.20136	3.98665	4.65494	0.924993	1.43769	1.5335
0.76	35	0.68	3.31427	1	22	68.2448	68.2448	121.991	111.311	119.793	135.472	8.66737	6.62856	4.19252	3.20947	388.542	4.5702	4.59602	4.94554	6.84903	7.67687	7.71776	3.14029	3.8206	3.8206	5.69696	6.87804	6.87804	1.99698	0.90061	1.99698	2.12667	4.5308	4.5308	1.52641	1.78713	1.79201	1.68462	0.675081	1.68462	1.25119	2.08604	2.12717	4.48386	3.95436	4.6044	1.04445	1.34881	1.39789
0.76	35	0.68	3.34496	1	22	74.3063	74.3063	114.96	118.597	111.627	145.063	9.01495	7.64845	5.59612	-15.0803	414.818	4.72279	4.57281	5.1338	8.55487	8.63465	8.67372	3.60037	4.06812	4.12176	5.79236	7.01043	7.01043	1.95764	1.09192	2.12966	1.52576	4.42168	4.42168	1.55676	1.84127	1.84576	2.51705	1.34583	2.51705	1.47464	2.11547	2.3949	5.20007	4.15316	5.40315	0.954593	1.6733	1.6733
0.76	35	0.72	3.3899	1	22	82.5411	82.5411	112.352	115.611	118.166	142.923	11.1804	7.09692	3.61036	-11.3911	301.174	4.31212	4.71514	5.22674	7.59649	6.84372	7.59649	3.10906	3.86052	4.11673	5.27861	6.38442	6.38442	1.83343	1.02389	1.83343	1.60633	4.33083	4.33083	1.23956	1.72289	1.72289	1.63605	0.608801	1.63605	1.43923	2.12694	2.15358	4.79835	3.6871	4.79835	1.24785	1.39339	1.39339
0.76	35	0.68	3.32829	1	22	78.0218	78.0218	111.994	116.232	116.241	145.627	9.42987	7.16174	4.33214	-7.56093	397.694	3.84294	4.12134	4.54451	6.67953	6.41033	6.67953	2.91431	3.35624	3.7002	5.02531	5.7797	5.7797	1.83576	0.946531	1.83576	2.12409	4.15198	4.35636	1.38639	1.87045	1.87045	1.52049	0.675085	1.52049	1.14225	1.82174	1.85857	4.59186	3.33572	4.59186	1.15618	1.03113	1.202
0.77	35	0.7	3.22402	1	22	77.176	77.176	111.925	112.676	113.414	140.474	10.0076	6.63969	4.61122	-29.6834	368.137	4.40642	4.49275	4.90291	7.73353	8.15346	8.22714	3.14342	3.23164	3.44245	4.77625	5.79639	5.79639	1.83829	1.17832	1.83829	2.06277	4.26907	4.26907	1.58966	1.6644	1.6644	2.20185	0.963041	2.20185	1.20904	2.1546	2.1546	4.30076	3.93169	4.58515	1.06732	1.28396	1.28573
0.78	35	0.72	3.27303	1	22	80.2985	80.2985	125.367	116.856	121.304	138.472	7.58111	6.29691	4.80167	2.88353	346.591	4.60043	4.92348	5.35287	7.46049	7.43583	7.67941	3.79776	4.6242	4.85911	5.84603	5.99222	6.00542	2.27573	1.34385	2.49855	2.13816	4.86263	4.86263	1.48199	1.8858	1.8858	2.07061	1.20178	2.07061	1.3646	2.11666	2.13694	4.00202	3.77496	4.38082	0.790453	1.71015	1.71015
0.74	36	0.68	3.29541	1	25	75.2794	75.2794	105.69	113.385	117.573	132.821	9.76819	5.8192	4.44751	-5.03602	96.8725	3.94334	3.84911	4.73503	5.56312	5.42758	5.72835	3.06795	3.63617	3.91357	5.84826	9.17525	9.17525	1.77738	2.11681	2.47266	3.11801	4.60925	5.46209	1.17031	1.09003	1.32412	1.46016	1.41223	2.13162	1.66451	2.50375	2.50673	4.32238	3.2435	4.53102	2.20976	2.24862	2.74482
0.74	36	0.68	3.23492	1	25	78.9093	78.9093	108.427	106.681	110.066	126.738	6.71389	5.86773	4.00435	-12.314	212.488	3.51595	3.87927	4.70169	5.85693	6.14863	6.1629	2.16593	3.89716	3.89716	6.60802	8.75613	8.75613	1.94794	1.80201	2.10133	2.93052	5.78275	6.06287	0.98455	0.971298	1.10012	1.89353	1.32446	2.16898	1.75337	2.24071	2.24266	4.27013	3.12145	4.33573	2.21123	2.02826	2.69475
0.77	36	0.7	3.15068	1	25	68.8963	68.8963	105.078	110.55	117.792	132.719	9.88696	6.39418	4.05209	-1.17728	348.131	3.97535	4.70256	5.52739	6.03083	6.14912	6.24855	2.72289	4.30422	4.30422	5.47669	8.73464	8.73464	2.72552	1.98605	2.92068	2.47018	5.86606	5.86606	1.00676	1.28189	1.31533	1.41796	1.06997	1.41796	1.67028	2.82253	2.82253	3.81623	3.27661	4.15277	2.22269	2.62532	2.88611
0.77	36	0.7	3.15256	1	25	73.0866	73.0866	105.974	113.649	116.259	135.031	6.87581	5.70525	4.03433	9.31519	332.026	3.78949	3.74616	4.42484	5.96932	6.26749	6.26749	2.40565	3.99989	3.99989	5.22788	9.00629	9.00629	2.00702	1.99417	2.14626	1.43356	5.41615	5.41615	1.67724	1.17086	1.86105	1.46026	1.47343	1.53248	1.21602	2.38225	2.48882	4.09448	3.14098	4.13102	2.05032	2.30056	2.55105
0.76	36	0.7	3.19048	1	25	72.2834	72.2834	109.403	118.402	114.383	139.711	8.49627	6.60853	4.76582	13.9537	314.633	4.54209	4.40454	5.28108	6.74426	6.6123	6.74426	3.27019	4.37867	4.37867	5.74497	8.55632	8.55632	1.86861	1.75735	2.15766	2.25048	5.02136	5.36368	1.72126	1.34044	1.72126	2.12498	1.40558	2.12498	2.17422	2.68672	2.71498	4.26907	3.22365	4.3382	2.35582	2.58083	3.11277
0.76	36	0.7	3.26003	1	25	58.7499	58.7499	110.904	117.213	118.439	138.48	10.1787	5.83182	4.02534	9.4226	222.748	3.87251	4.54366	5.42538	6.93321	6.14738	6.95675	2.56523	4.29771	4.29771	5.69853	8.64121	8.64121	1.62798	1.68103	1.94545	1.94667	5.00549	5.0705	1.47463	1.3308	1.47463	1.39949	1.27287	1.39949	1.79711	2.83003	2.95832	4.17792	2.81834	4.17792	2.00963	2.49634	2.90258
0.75	36	0.68	3.35341	1	25	57.4746	57.4746	104.846	118.524	113.732	143.302	10.6916	6.26355	3.81186	5.12833	125.002	3.71976	4.4102	5.2836	6.13614	6.15573	6.15573	2.8988	3.82899	3.83724	5.595	9.5049	9.5049	1.96053	1.68994	2.22455	2.22842	5.28405	5.28405	1.26107	1.13463	1.27599	1.55319	1.01175	1.55319	1.66833	2.7229	2.72336	3.75725	2.72457	4.08719	2.2297	2.12379	2.65955
0.74	36	0.68	3.33309	1	25	61.2002	61.2002	109.321	116.764	103.354	139.649	7.34014	5.03469	3.991	5.47299	180.418	4.32886	4.6791	5.47141	6.37459	6.34087	6.39449	2.83764	4.93911	4.93911	6.92687	8.70124	8.70124	2.0883	2.1378	2.37063	2.75951	4.36331	4.65419	0.989971	1.36085	1.36085	1.59626	1.15085	1.59626	2.50601	2.69792	2.69792	3.49862	3.56035	4.29537	2.44372	2.28968	2.77523
0.73	36	0.66	3.3335	1	25	69.7469	69.7469	104.661	114.446	106.413	134.538	8.58461	6.14946	5.20802	2.77383	145.184	3.90575	4.44744	5.29177	6.80621	6.87956	6.97402	2.51944	4.43185	4.43185	5.93554	9.60864	9.60864	1.72781	2.06822	2.22689	2.91228	4.54443	5.19662	1.36206	1.02697	1.4009	2.18228	1.30736	2.18228	1.5889	2.70026	2.70026	4.70577	3.95993	4.70577	2.07229	2.38775	2.74557
0.74	36	0.68	3.28532	1	25	61.8332	61.8332	99.8529	111.61	111.564	133.818	8.45389	6.09294	4.64685	12.1005	137.763	4.14124	3.70114	4.54018	6.89473	5.66901	6.89473	3.01588	4.12116	4.22581	6.72716	9.3746	9.3746	1.74	1.84699	1.94881	2.56718	4.7005	5.27317	1.30123	1.07951	1.38906	1.30722	1.12409	1.6603	1.87195	2.59248	2.59504	4.05992	3.23425	4.37648	2.09839	2.30658	2.78956
0.73	36	0.68	3.25505	1	25	57.3763	57.3763	105.053	107.987	107.512	126.502	7.91225	5.28966	3.54555	4.03765	238.21	3.96897	4.74908	5.49953	5.0771	5.18755	5.18755	2.20485	4.67274	4.67274	5.95131	9.56612	9.56612	1.88535	1.84595	2.23072	2.69778	5.30287	5.65203	1.31277	1.38961	1.40989	1.54221	1.00175	1.70733	1.68729	2.59399	2.6016	4.10364	2.94411	4.10364	2.11002	2.50692	2.85193
0.75	36	0.7	3.25688	1	25	71.9772	71.9772	113.749	116.025	107.487	135.883	7.0531	5.40195	5.05323	2.44988	458.788	4.42994	3.84893	4.7092	5.60067	6.04183	6.07518	3.3573	4.71175	4.71175	5.56625	8.69244	8.69244	1.48891	2.03504	2.14855	3.09713	5.58818	6.21169	1.59451	0.770814	1.59451	1.61573	1.19718	1.74262	2.55519	2.45454	2.55519	4.6515	3.95923	4.6515	2.10403	2.16392	2.78133
0.75	36	0.68	3.3191	1	25	66.5225	66.5225	105.419	119.772	111.556	140.177	7.37775	6.64165	4.98918	3.8138	264.502	4.00747	4.33294	5.30546	6.76806	6.51227	6.76806	2.62375	4.39961	4.4598	5.63128	9.12357	9.12357	1.48853	1.7016	1.7016	2.30999	5.2575	5.34304	1.35682	1.05652	1.36596	1.72533	1.47917	1.72533	1.52707	2.34317	2.34317	4.77587	2.98651	4.77587	2.13512	2.03842	3.17026
0.75	36	0.7	3.39219	1	25	80.1343	80.1343	105.215	118.13	123.002	141.194	12.0547	6.14988	4.25413	4.99017	161.714	4.00751	4.41718	5.29769	6.30697	5.8704	6.35927	3.37113	4.13431	4.59173	6.42146	9.96378	9.96378	1.56612	1.42036	1.63324	2.36278	5.15419	5.63587	1.62822	1.09041	1.62822	1.66611	0.835817	1.66611	1.93509	2.54357	2.56529	3.91032	3.10923	4.10718	2.33112	1.85375	2.98587
0.75	36	0.7	3.4385	1	25	72.5789	72.5789	105.734	108.429	117.856	130.771	8.57176	5.81512	3.82662	4.79945	211.997	3.55957	4.62886	5.66975	5.72222	5.95443	5.95443	2.11931	4.65073	4.67957	6.03815	10.1575	10.1575	1.47968	1.63146	1.81691	2.33876	5.76311	5.76311	1.11406	1.12468	1.131	1.21305	1.33454	1.36267	1.70803	2.70417	2.71174	3.9072	3.21409	4.17679	2.00278	2.25869	2.94587
0.73	36	0.66	3.47557	1	25	76.609	76.609	107.179	112.01	112.711	129.91	7.9359	5.97619	4.09864	10.7717	300.894	4.02606	4.49142	5.42713	5.99466	5.35723	5.99466	2.97203	4.56496	4.67817	7.10598	9.94311	9.94311	1.74936	2.08454	2.12321	2.21661	5.51995	5.51995	1.29537	1.20445	1.59157	1.10044	1.76492	1.81037	1.77171	2.7367	2.91867	3.82675	3.23726	4.35761	2.34419	2.7056	3.22361
0.71	36	0.64	3.49157	1	25	46.4444	46.4444	104.828	111.53	108.013	133.594	9.22656	5.59948	3.95526	3.94712	273.34	3.61903	3.79386	4.63194	5.75029	5.55399	5.7694	2.55884	4.49897	4.49897	6.71085	9.72843	9.72843	2.06006	2.16235	2.54859	2.35661	4.53738	4.53738	1.41824	0.846441	1.51265	1.26695	1.22034	1.72265	1.46145	2.20369	2.60575	4.164	2.72083	4.164	2.14745	2.95508	3.10273
0.73	36	0.64	3.51401	1	25	59.9119	59.9119	98.6696	115.186	107.553	135.182	10.5574	5.49449	3.88696	-14.2425	176.282	4.48602	4.11696	5.3499	6.06036	6.37307	6.37307	3.03298	3.89694	4.53135	6.79512	10.4686	10.4686	1.9066	1.51863	2.03567	3.13357	4.81715	5.10744	1.17219	0.990462	1.33255	1.72289	1.24673	1.80064	1.62294	2.46142	2.52397	3.86921	2.87769	4.27995	2.06638	2.36391	2.96474
0.71	36	0.64	3.47535	1	25	71.393	71.393	105.633	103.364	105.484	120.406	6.74179	4.79477	4.04112	-14.1589	246.647	3.80073	3.62127	4.58106	6.56581	6.53232	6.56581	2.79081	3.87368	4.11352	8.12907	10.0535	10.0535	1.91364	1.82217	2.10558	2.21002	4.7574	4.87415	1.01499	1.17696	1.22914	1.39745	1.71835	1.84881	1.55295	2.20029	2.20029	3.42402	3.2485	4.19967	2.27628	2.50535	3.1466
0.73	36	0.66	3.36534	1	25	43.9662	43.9662	102.848	110.583	108.187	126.407	8.12799	5.4189	4.3107	-16.931	316.335	3.5396	4.09415	4.80861	7.35529	6.84967	7.35529	2.0765	4.2011	4.2011	6.6701	9.23561	9.23561	1.94864	1.8944	2.19706	1.79205	4.45141	4.45141	1.05025	1.07412	1.09733	1.7672	1.10762	1.7672	1.64274	2.44809	2.44809	4.56106	3.99089	5.22898	2.50463	2.35045	2.93162
0.74	36	0.68	3.20489	1	25	40.1235	40.1235	107.411	110.511	112.954	126.945	6.99301	5.43618	3.41945	-7.35907	347.758	4.15375	4.21947	5.24829	5.40694	5.2131	5.41712	2.14929	4.49667	4.49667	5.89665	9.23466	9.23466	2.11866	1.6123	2.11866	2.73153	5.61844	5.77573	1.15731	1.16372	1.52622	1.72089	1.08885	1.84951	1.75782	3.05978	3.14171	4.23408	3.70946	4.99684	2.13649	2.32379	2.52894
0.76	36	0.68	3.27391	1	25	69.5361	69.5361	102.107	122.218	118.747	139.487	9.57365	6.7255	4.68046	4.51141	111.796	4.15468	4.50393	5.47975	6.98551	6.78716	7.16396	2.57461	3.87554	4.27017	5.96342	9.94246	9.94246	1.34923	1.35918	1.50454	2.41667	4.75129	4.94825	1.48988	1.55233	1.74099	2.13872	1.5627	2.13872	1.70121	2.66969	2.66969	4.438	2.98058	4.49724	1.99795	2.16972	2.68811
0.76	36	0.68	3.31745	1	25	81.1318	81.1318	113.119	122.767	128.644	140.92	10.0195	6.0987	3.96683	10.5717	33.1433	4.41315	4.8292	5.9361	6.77077	6.12897	6.80278	3.47871	4.16242	4.75925	7.18771	10.1466	10.1466	1.22367	1.65355	1.65355	3.2414	4.94064	5.92543	1.19823	1.41696	1.44998	1.75803	0.913284	1.75803	1.88414	2.87689	2.94391	4.1495	3.10634	4.36024	1.99952	2.05496	2.65568
0.74	36	0.66	3.32099	1	25	68.0001	68.0001	111.463	120.048	123.761	143.222	10.2738	5.58866	3.57847	9.9934	153.483	4.04406	5.08937	5.94085	5.77281	5.47389	5.85865	3.35243	4.3325	4.36404	5.30703	9.84817	9.84817	1.70913	1.62933	1.99828	2.51144	4.91504	4.91504	1.08284	1.25657	1.25657	0.92474	1.22816	1.39232	1.57614	2.77054	2.7946	3.54079	3.0617	3.94417	2.16879	1.9298	2.81475
0.76	36	0.7	3.26148	1	25	47.5586	47.5586	109.872	113.345	114.797	140.465	8.83839	5.26613	3.75135	9.4258	199.282	3.37498	4.20131	4.83988	6.18941	6.26229	6.29409	2.77778	4.27099	4.27099	6.35104	10.1266	10.1266	1.44337	2.3027	2.3027	2.08243	5.21347	5.21347	1.54697	1.78394	1.89831	1.20205	1.4352	1.43877	1.55861	1.90214	1.90214	4.08028	3.04847	4.08028	2.5124	1.63886	2.92076
0.73	43	0.68	3.3444	1	30	57.8662	57.8662	106.115	122.12	101.813	138.706	6.94597	5.02518	4.02762	9.41187	154.946	4.16531	4.24255	4.97478	5.81251	5.15954	5.89399	2.64549	5.16409	5.16409	5.77246	8.45845	8.45845	2.32053	2.51755	2.51755	2.94347	4.82645	4.82645	0.756036	1.39707	1.39707	1.10783	1.10122	1.56545	2.15912	2.81025	2.88005	3.92883	3.73313	4.34194	2.05621	3.00983	3.00983
0.75	43	0.68	3.35532	1	30	69.6288	69.6288	96.8182	125.277	110.404	147.853	11.1512	5.7107	4.73992	2.89002	26.3204	4.20846	4.21889	4.91958	6.55949	7.13524	7.13524	2.94114	4.09849	4.09849	5.16888	9.64445	9.64445	1.94385	2.03155	2.35335	3.00232	4.87955	5.24512	1.76271	1.10631	1.76271	1.60236	0.795715	1.60236	1.6571	2.51547	2.53362	4.14685	3.27594	4.14685	2.31227	2.30156	2.7772
0.75	43	0.68	3.36316	1	30	61.8777	61.8777	97.6548	112.444	116.447	131.17	8.80313	5.72762	4.49747	7.05779	249.176	4.34455	4.18103	5.15841	6.37873	5.33055	6.38037	2.73585	4.11406	4.11406	6.65199	8.6736	8.6736	2.2208	2.01914	2.42917	1.94717	4.69498	4.97334	1.18426	1.11046	1.25283	1.23669	1.35629	1.51293	1.67666	2.40854	2.43634	4.10969	3.07412	4.10969	2.119	2.18696	2.89506
0.73	43	0.68	3.3983	1	30	64.9976	64.9976	96.4723	108.095	109.734	127.351	7.44984	6.33238	4.77541	-1.86787	421.427	4.29546	4.43912	5.37919	6.13736	6.62514	6.81245	3.1397	4.74695	4.74695	6.73248	9.00018	9.00018	2.09586	1.85293	2.27517	2.03888	5.56486	5.56486	1.43833	1.11449	1.43833	1.80612	1.38278	1.80612	1.71327	2.34972	2.49764	3.98164	3.14172	4.42145	2.12361	2.67499	3.25215
0.72	43	0.64	3.38983	1	30	63.3099	63.3099	99.3396	105.031	107.385	120.706	7.01018	5.71023	4.22005	-7.84883	396.069	4.40541	4.23185	5.33498	6.51828	6.58207	6.60655	2.42958	4.77824	4.77824	7.2714	8.9844	8.9844	1.80533	2.1502	2.19873	1.99501	4.78217	4.78217	1.37083	1.05896	1.37083	1.56922	1.3799	1.69559	1.46507	2.35632	2.41831	4.2273	3.08265	4.50269	2.05193	2.24749	2.66408
0.75	43	0.7	3.25446	1	30	64.2485	64.2485	102.681	109.069	112.16	121.298	8.18305	5.51433	4.6295	0.579286	360.69	3.66925	3.81595	4.74583	5.58322	5.0601	5.58322	2.29935	4.2313	4.32231	6.04154	8.98332	8.98332	1.83903	2.09482	2.09482	2.6084	5.58302	6.13056	0.851205	0.767051	1.02876	1.368	1.75049	1.86477	2.36827	3.0529	3.19652	3.56987	2.98971	3.68334	2.05973	2.27989	2.56998
0.76	43	0.66	3.17948	1	30	39.6868	39.6868	102.791	114.944	118.569	135.695	8.29604	7.20322	5.18384	-8.24125	328.774	4.05367	4.47497	5.30459	7.39144	6.77315	7.39144	2.50119	4.28906	4.28906	5.89396	8.59666	8.59666	1.8873	1.79423	2.08618	1.80037	4.43726	4.63554	1.29346	1.3313	1.42972	1.88688	1.46321	1.88688	1.83563	2.46892	2.46892	4.67578	2.89341	4.67578	2.4523	2.5871	3.32177
0.75	43	0.7	3.25543	1	30	62.0038	62.0038	103.657	119.062	118.954	139.501	10.1763	6.33044	4.99431	-3.09081	197.415	4.35732	4.49694	5.54675	6.62645	6.72922	6.72922	3.23427	3.91645	4.23499	6.01834	9.22697	9.22697	1.72081	1.4704	1.97444	2.20805	5.2051	5.2051	1.4699	1.25176	1.4699	1.95853	1.59489	1.95853	1.86411	2.29644	2.29644	4.36167	2.82002	4.43566	2.11535	2.05503	2.93473
0.75	43	0.68	3.3336	1	30	65.3031	65.3031	104.837	115.376	109.573	135.826	7.63756	5.17383	3.58566	10.0497	147.252	4.0833	3.77102	4.61353	6.4691	6.44024	6.58742	2.60295	4.20773	4.20773	5.99635	8.43709	8.43709	2.04164	1.95173	2.35835	2.39477	4.25167	4.85237	1.21658	0.860625	1.22313	1.13593	1.17252	1.23424	1.91357	2.31602	2.36295	4.02574	3.35442	4.20196	2.03255	2.06027	2.61789
0.75	43	0.7	3.35209	1	30	60.0404	60.0404	103.253	114.271	109.171	140.566	9.23185	5.32078	4.38853	12.1034	204.317	3.96181	4.05445	5.06856	6.34245	5.23112	6.44485	2.64993	4.36172	4.36172	5.87869	9.01094	9.01094	1.9521	1.89895	2.33791	1.90421	4.50171	4.50171	0.975216	1.29788	1.29788	1.30501	0.994664	1.48153	1.84017	2.59838	2.59838	3.87937	2.73356	3.87937	2.02147	2.37529	2.91073
0.74	43	0.66	3.39794	1	30	48.6805	48.6805	102.025	107.958	108.32	128.23	11.0475	5.6906	3.53353	4.10752	186.418	3.74348	4.16065	5.14968	5.21452	5.675	5.675	2.19973	4.01884	4.01884	5.47151	10.0937	10.0937	1.80208	2.16806	2.37783	1.98405	4.51416	4.51416	1.28072	1.14472	1.3825	1.20499	1.02156	1.29521	1.48336	2.94061	2.94061	3.23111	3.51092	4.38194	2.15129	2.43767	2.68631
0.72	43	0.66	3.40798	1	30	60.3731	60.3731	96.9367	116.132	100.812	136.286	7.79803	5.12985	4.3346	0.494626	211.968	4.01166	3.89469	5.15869	5.9715	5.62835	5.9715	2.01175	4.34576	4.34576	6.52695	9.39296	9.39296	1.98516	2.12979	2.53104	2.00823	3.86641	3.86641	1.19684	0.758562	1.19684	1.28361	1.1764	1.42682	1.56622	2.16339	2.17678	4.1755	2.76954	4.1755	2.07007	2.44135	2.94677
0.71	43	0.66	3.46555	1	30	73.2597	73.2597	96.3564	106.565	99.8309	122.38	7.87167	5.70447	4.12388	-7.13851	294.687	3.66365	2.7327	3.92613	5.8215	5.6661	5.98123	2.06148	4.06878	4.06878	6.65646	7.88763	9.19332	1.78012	2.38271	2.49349	1.82386	4.11254	4.11254	0.975908	1.07895	1.44153	1.87154	1.78007	1.99703	1.42412	1.61973	1.61973	3.80581	2.71496	4.07451	2.10581	2.33506	2.7772
0.69	43	0.62	3.62354	1	30	57.822	57.822	91.2815	105.191	99.0056	116.041	5.39487	4.55334	3.5212	-14.9986	415.351	3.59283	2.88687	3.7134	5.91068	4.75557	5.91068	3.10004	4.53233	4.53233	6.27937	8.09762	8.85948	1.19042	2.26775	2.26775	2.05998	4.23593	4.23593	0.956982	0.918039	1.08218	1.70548	1.76335	1.87484	1.50733	1.65553	1.72717	4.01801	1.55827	4.01801	2.49868	2.49308	3.30929
0.72	43	0.6	3.50204	1	30	59.246	59.246	99.6017	108.385	99.1852	116.191	5.73766	6.78113	3.68423	10.8468	424.897	4.07586	4.37029	5.03137	5.38368	6.18913	6.31394	3.92005	5.23742	5.39816	7.71709	9.43785	9.43785	1.7037	2.56196	2.56196	3.56716	6.20913	6.20913	1.08438	1.04032	1.14441	1.70615	1.61638	1.70615	1.95195	2.27857	2.51023	4.19303	3.34495	4.9264	2.43708	2.21207	2.73414
0.75	43	0.68	3.34016	1	30	55.9328	55.9328	103.326	115.282	114.699	136.757	10.8859	6.42829	4.85432	-14.3938	236.637	3.91495	4.63863	5.16193	7.41676	5.95004	7.41676	2.09878	4.27884	4.27884	4.54701	8.89814	8.89814	1.97605	2.00987	2.16677	3.00318	5.69124	5.69124	1.17179	1.31907	1.31907	1.18882	1.24176	1.95491	1.93482	2.68295	2.68295	4.25064	3.05317	4.32961	2.32108	2.27002	2.9795
0.74	43	0.68	3.40638	1	30	50.9073	50.9073	101.281	113.352	114.499	131.944	6.86074	5.82819	3.8064	8.2456	244.376	3.76661	3.85984	4.91759	5.92176	5.55859	6.02165	2.69879	4.13284	4.2458	5.94444	8.95753	8.95753	1.62755	1.63827	1.94373	2.13374	4.83836	5.28121	1.19201	1.08785	1.19201	1.04273	1.11812	1.20886	1.51938	2.22213	2.22661	4.37862	2.94411	4.37862	2.12259	2.2823	2.96346
0.73	43	0.66	3.46097	1	30	69.3111	69.3111	106.239	112.226	115.519	131.76	9.47879	5.14007	3.29757	10.0265	227.398	3.75365	4.18641	5.12786	5.37921	5.26421	5.47733	2.57261	4.3636	4.3636	6.07779	10.064	10.064	1.57512	1.95047	2.18801	1.53069	5.08985	5.08985	1.22317	0.962616	1.3344	1.4092	0.943691	1.4092	1.5625	2.87319	2.88128	3.64941	2.64203	3.64941	2.37417	2.73425	3.39422
0.72	43	0.64	3.51354	1	30	69.1762	69.1762	103.124	109.439	108.548	133.256	9.04594	6.0367	4.11522	4.44127	197.524	3.50425	3.66048	4.48227	5.70115	5.38381	5.81464	2.85725	4.26599	4.26599	5.86612	9.66427	9.66427	1.5118	1.94338	2.0338	1.86981	5.46987	5.46987	1.15422	0.921667	1.34815	1.04467	1.67827	1.67827	1.38719	2.54361	2.55906	3.73861	3.17372	4.21036	2.21718	2.81396	3.30867
0.71	43	0.64	3.53494	1	30	61.166	61.166	94.9799	108.082	101.708	129.449	9.61245	5.43265	3.77479	-0.877845	174.98	3.97196	3.89925	4.785	5.66803	5.56242	5.74936	2.45883	4.02001	4.09513	7.04852	9.93923	9.93923	1.82721	2.18038	2.32553	2.43773	4.98585	4.98585	1.10129	0.992492	1.36161	1.05612	1.26312	1.58292	1.66973	2.35948	2.35948	4.10269	2.93995	4.10269	2.37277	2.32594	3.13647
0.72	43	0.64	3.55373	1	30	61.424	61.424	97.5664	104.874	99.9299	121.63	7.63894	5.6201	4.33188	-5.93397	285.835	4.22823	3.33637	4.56221	5.89518	5.73109	5.89518	2.59198	4.07029	4.31951	7.32144	9.49703	9.49703	1.7469	1.83016	2.21983	2.7956	4.96877	5.38046	1.28393	1.01912	1.34248	1.60624	1.33754	1.67961	1.69747	2.28781	2.33946	4.05163	3.01052	4.35861	2.06144	2.44101	2.94374
0.71	43	0.64	3.53047	1	30	54.5389	54.5389	101.73	102.35	101.728	117.739	5.89914	5.41732	3.69113	-15.0215	383.643	4.38881	3.74826	4.81721	5.81362	5.95792	6.12505	2.44657	4.49573	4.49573	7.85902	9.34827	9.34827	1.47825	2.00839	2.02411	1.77703	5.5242	5.5242	1.27348	1.08887	1.40195	1.50221	1.26301	1.61393	1.8861	2.39645	2.49079	3.84467	2.94466	4.29525	2.2992	2.82297	3.29037
0.71	43	0.64	3.41646	1	30	65.5389	65.5389	110.473	102.161	105.808	116.917	7.48155	6.04532	4.38921	-23.2196	446.294	4.10163	4.30313	5.14605	6.28067	6.08688	6.28067	2.11707	4.68577	4.68577	7.16268	9.91777	9.91777	1.8512	1.95489	2.31291	1.8713	4.69369	4.69369	1.46308	1.27104	1.46308	1.55297	1.72473	2.39659	1.80831	2.26233	2.30657	4.30492	3.11772	4.43241	2.11974	2.78372	2.9888
0.75	43	0.66	3.25311	1	30	42.9957	42.9957	103.489	121.893	113.82	144.058	8.26175	6.67728	5.31883	-24.3318	308.908	4.85189	4.53639	5.77626	6.22089	6.41715	6.41715	3.86767	4.08096	4.71456	4.04314	9.8114	9.8114	1.92662	1.48267	2.11345	2.41584	5.45268	5.45268	1.41612	1.12908	1.41612	2.10265	1.65364	2.10265	1.80486	2.51323	2.58301	4.36579	2.52632	4.38476	1.95582	2.63614	2.98353
0.75	43	0.68	3.41356	1	30	60.2897	60.2897	104.566	116.802	124.259	137.636	11.6544	6.58554	4.18934	-7.00974	218.729	4.40291	4.7064	5.79549	6.43081	6.07306	6.43081	3.0422	4.00668	4.5207	6.07893	9.49363	9.49363	1.42768	1.08882	1.48176	2.43044	5.74796	5.94346	1.3316	1.2789	1.42909	1.83528	1.43491	1.83528	1.61942	2.40192	2.47612	4.11048	2.63936	4.11048	1.92133	2.11573	3.0806
0.75	43	0.66	3.51537	1	30	68.3075	68.3075	104.537	117.587	121.044	144.699	11.6958	6.0225	4.30489	0.904312	221.952	3.95779	4.22983	5.19973	5.9241	5.40849	5.9241	3.93622	3.94229	4.32043	6.31385	9.75372	9.75372	1.50077	1.23084	1.56698	2.2498	5.05496	5.23032	1.21965	1.33663	1.4212	1.27473	1.65878	1.69654	1.62574	2.55356	2.65415	3.86444	3.01932	4.09651	2.42507	2.35592	3.07097
0.73	43	0.66	3.47114	1	30	54.4366	54.4366	99.0531	111.397	110.545	133.853	7.72115	5.60403	3.89381	4.62437	325.028	3.74146	3.71608	4.6265	5.84068	6.16813	6.16813	3.10306	4.64138	4.64138	7.33356	10.2448	10.2448	1.63376	1.94047	2.36561	2.05493	5.29009	5.29009	1.26136	0.772582	1.39219	1.19357	1.64867	1.64867	1.7197	2.5392	2.5392	3.66592	3.2	4.40504	2.35447	2.27845	3.23863
0.7	43	0.64	3.5065	1	30	82.4477	82.4477	95.3896	106.205	107.922	124.17	7.27106	5.46967	5.02662	7.10918	313.032	3.74556	3.43306	4.35071	6.86571	6.87851	6.89974	2.34703	4.99772	4.99772	6.95269	10.1826	10.1826	1.99495	2.47689	2.5462	1.73608	5.16356	5.16356	1.64563	1.00336	1.69846	2.25771	1.90047	2.25771	1.11238	2.21272	2.26817	3.62507	3.00236	4.36336	1.94034	2.54103	3.12503
0.73	43	0.66	3.46113	1	30	81.3978	81.3978	102.273	112.038	106.661	131.1	11.3028	5.79525	3.91122	3.21714	41.777	4.12673	4.1086	5.09188	6.87043	6.59131	6.87043	2.74411	4.06052	4.33922	7.13395	10.1586	10.1586	1.97862	1.77778	2.15772	2.8105	4.96226	5.36427	1.07136	0.940782	1.42098	1.12243	0.98766	1.12243	1.9449	2.46019	2.46019	3.78804	3.39463	4.1063	2.19638	1.91274	2.75818
0.74	43	0.66	3.4505	1	30	70.4914	70.4914	99.7025	108.278	112.976	125.964	7.69109	6.05326	4.84805	10.9243	250.688	4.141	3.60635	4.67566	5.75276	5.16886	5.79486	2.93163	3.68747	4.01231	6.87601	9.70187	9.70187	1.80807	1.85433	2.20449	3.28723	5.36494	6.52866	1.25138	1.23544	1.39993	1.10073	1.50991	1.93967	1.89021	2.44511	2.52477	4.14708	2.86626	4.46371	2.05458	2.5661	3.23106
0.72	19	0.7	3.40261	1	8	46.4939	46.4939	88.3387	88.4389	111.111	110.065	9.07524	4.83338	2.99109	10.1508	-85.7202	3.91316	3.67414	3.91316	2.85887	3.67183	3.67183	1.55233	3.19844	3.19844	4.14792	5.57326	5.57326	1.82735	1.78387	2.14303	2.68834	3.80752	4.02265	1.596	1.39944	1.596	0.906701	1.28605	1.28605	0.870335	1.73984	1.73984	2.52366	2.36763	3.39586	0.614684	0.682026	0.74469
0.71	19	0.66	3.45925	1	8	73.2559	73.2559	90.5372	91.449	107.71	115.222	8.95262	5.53141	3.06501	15.5889	130.016	4.31273	3.98255	4.52663	3.28424	3.44486	3.44486	2.31993	2.16345	2.88115	4.10187	5.83175	5.83175	1.8106	1.62473	1.91814	3.24623	3.60401	4.38627	1.5014	1.28388	1.5014	0.95752	1.46137	1.46137	0.821963	1.77529	1.77529	3.93699	2.03517	3.93699	0.886505	0.888921	0.958188
0.73	19	0.7	3.43056	1	8	61.8012	61.8012	97.1638	86.5079	108.144	104.425	9.36515	4.89012	3.45211	7.44297	265.626	3.84577	4.15507	4.29361	3.49247	3.54	3.54	1.99805	1.95352	2.19539	4.29587	4.78316	5.25665	1.83854	2.01631	2.0426	2.83194	3.264	3.9458	1.99793	1.49157	1.99793	1.42477	1.30944	1.44312	1.16239	1.77214	1.77214	2.36646	2.12737	2.36646	0.698528	0.917226	0.924316
0.71	19	0.68	3.41061	1	8	58.5801	58.5801	92.8878	85.0719	101.549	109.491	8.20987	5.15992	3.24769	-5.78613	71.0356	3.68586	4.02703	4.45016	3.61837	4.64083	4.64083	1.37766	2.24929	2.24929	4.28555	4.95091	4.95091	1.7373	2.08637	2.08637	2.99597	2.9958	4.0047	1.58355	1.02725	1.58355	1.2254	2.10296	2.10296	0.959864	1.6447	1.6447	2.09374	2.36981	2.95335	0.740773	0.977264	0.977264
0.69	19	0.66	3.51499	1	8	55.902	55.902	84.0382	86.0376	107.763	107.959	8.97982	4.57634	3.08379	16.4021	-47.0134	3.50806	3.63406	3.85164	3.20122	2.88636	3.2342	2.12262	1.87123	2.26991	4.35079	5.58122	5.60568	1.49143	1.34825	1.51457	3.44497	3.45001	4.83581	1.50426	1.2251	1.50426	1.16815	1.41462	1.62962	0.825873	1.76945	1.76945	2.34058	1.61139	2.73178	0.648713	1.09186	1.09186
0.7	19	0.68	3.29678	1	8	60.0747	60.0747	92.3966	80.1011	96.9052	95.1515	5.70628	4.45825	2.66578	21.0448	-17.0722	3.45189	3.35672	3.59184	3.5772	4.87594	4.87594	1.84131	1.686	2.59386	4.17685	5.70572	6.85582	1.47472	0.999924	1.47472	4.1307	2.86663	4.58948	1.23387	1.05709	1.73425	1.31612	2.04609	2.04609	0.966789	2.13621	2.13621	2.6398	1.64931	2.77666	1.01394	1.1547	1.58718
0.69	19	0.68	3.53908	1	8	59.3653	59.3653	90.9581	73.7778	98.7332	96.132	10.6777	4.93111	2.96438	7.65	18.7332	3.74489	3.81607	4.23465	3.39578	3.92352	3.92352	1.25406	2.17564	2.17564	5.28808	5.49126	6.75302	2.02714	2.01396	2.48192	3.3084	4.47479	4.86363	1.35198	1.02343	1.35198	1.0212	1.53278	1.53278	0.903418	2.16196	2.16196	2.2731	1.82107	2.63708	0.447952	1.11683	1.11683
0.7	19	0.64	3.54224	1	8	51.0759	51.0759	91.9771	77.9432	101.534	94.9668	8.55871	4.74405	3.20086	11.0778	51.5491	3.49994	3.68959	4.36499	4.12612	3.92289	4.24765	1.56436	2.401	2.401	3.39139	5.90471	5.90471	1.95863	1.93347	2.2475	2.77724	3.92062	4.25614	1.48333	1.0959	1.48333	0.834537	1.51336	1.51336	0.950714	1.90807	1.90807	2.87058	2.01892	2.98185	0.692147	1.01442	1.03214
0.73	19	0.7	3.34394	1	7	72.1382	72.1382	100.923	89.5365	111.25	114.976	8.96012	5.39753	4.01815	-0.424069	46.1794	3.34967	3.61693	4.24881	3.9302	4.52497	4.52497	1.88904	1.95151	2.50785	4.43812	4.51467	5.2156	1.53004	1.70726	1.95977	2.63329	3.41137	3.9476	1.20598	1.08244	1.20598	1.08691	1.0513	1.33837	0.66311	1.78435	1.78435	2.64084	1.87193	3.00901	0.655718	0.980464	0.980464
0.75	19	0.7	3.34113	1	7	85.8048	85.8048	99.7665	93.0553	117.783	115.756	9.74584	5.64907	3.9743	-9.94075	-116.003	4.04837	3.8544	4.53162	4.46995	4.70874	4.70874	1.75839	3.50774	3.50774	4.31201	4.95187	4.95187	1.78506	2.27735	2.35775	2.42989	3.14213	4.0437	1.34251	1.38857	1.473	1.27907	1.26086	1.28076	0.803718	1.49448	1.49448	2.2694	1.96097	2.74336	1.20853	1.06928	1.43001
0.72	19	0.7	3.44096	1	7	88.7083	88.7083	99.1026	90.0031	112.831	118.117	11.197	4.37718	3.55728	-3.02202	-27.5685	2.96837	3.83081	3.98589	4.13769	5.31735	5.33051	1.23809	2.46728	2.46728	4.60797	4.47592	4.99843	1.58599	2.22045	2.45908	2.49002	2.57897	3.37637	1.37251	1.6975	1.8667	0.889546	1.44522	1.44522	0.974858	1.37309	1.52536	2.21328	1.9837	2.81642	0.582105	1.01413	1.01413
0.73	19	0.7	3.25739	1	7	56.0805	56.0805	98.4575	96.7972	123.394	112.073	7.96009	5.06615	3.81507	10.0349	286.462	2.93739	4.05487	4.25518	4.04344	4.59899	4.59899	1.53437	2.6687	2.6687	4.74394	4.37271	5.31517	1.5377	2.09906	2.31965	1.80014	3.40724	3.4636	1.45434	1.14343	1.45434	1.73858	1.51694	1.92432	0.853768	1.86497	1.99978	3.27343	2.14073	3.63559	1.28674	1.08338	1.51164
0.73	19	0.7	3.18171	1	7	64.5807	64.5807	101.536	87.0614	106.787	111.654	8.54349	4.61603	3.82344	-1.5716	270.932	2.68245	4.31773	4.50522	5.24927	5.72331	5.75946	2.52765	2.43225	2.58781	3.31615	4.32305	4.32305	0.96379	1.89269	1.89269	1.83405	3.31253	4.01998	1.27182	1.70268	1.70268	1.29407	1.48196	1.48196	1.42381	1.57116	1.88052	2.66249	2.57271	3.28262	0.535927	1.06832	1.06832
0.74	19	0.7	3.17866	1	7	71.4722	71.4722	97.6357	87.1741	108.854	111.101	8.34761	4.97473	3.54839	3.3502	138.621	3.39085	4.08361	4.40703	6.07785	5.12075	6.10543	1.69451	2.40993	2.40993	3.97212	4.71537	4.85724	1.44608	2.01581	2.24667	1.86763	3.69967	3.98656	1.26693	1.30461	1.30461	1.72318	1.43238	1.81847	0.918141	1.84112	1.84112	3.13013	2.44833	3.643	0.832409	1.15691	1.15691
0.73	19	0.7	3.20731	1	7	55.5261	55.5261	90.8257	87.1592	108.84	106.073	8.76895	4.90934	3.09861	1.82066	-71.671	3.22864	3.89766	3.89766	4.60962	3.92322	4.63965	1.4196	2.28189	2.28189	4.47585	5.19759	5.52116	1.46309	1.66933	1.66933	2.8634	3.26878	3.86839	1.19928	1.17956	1.35653	1.61438	1.21257	1.6786	1.13839	1.87496	1.87496	3.1252	2.62783	3.32769	0.994184	1.15435	1.29663
0.75	21	0.72	3.10641	1	8	60.6747	60.6747	95.0431	93.2068	111.098	111.231	8.15615	5.50009	3.12477	-7.32316	10.5319	3.78376	3.61284	3.94753	4.9583	5.28669	5.28669	1.18746	2.07623	2.07623	4.13498	5.59126	5.76152	1.86194	1.72559	2.08315	2.77646	3.24536	4.05301	2.04987	1.74034	2.17448	1.83033	1.77068	1.99701	0.887688	2.15101	2.15101	2.44061	2.55558	2.91452	1.41421	1.14735	1.42643
0.74	21	0.7	3.15765	1	8	62.118	62.118	96.6121	90.9127	113.44	115.369	8.3383	4.63639	3.60541	3.89611	166.117	4.15719	3.72964	4.22121	5.03138	4.63382	5.03138	1.58265	1.76901	1.88261	5.30149	6.06944	6.06944	1.67264	1.75149	1.92761	2.76135	4.08055	4.84265	2.06113	1.27521	2.06113	2.11158	1.51681	2.11158	1.1414	1.80325	1.88969	2.47201	1.77212	2.77469	1.03189	1.33773	1.33773
0.73	21	0.68	3.13525	1	8	53.5739	53.5739	94.2256	93.1976	115.082	106.618	9.98444	4.63256	3.0904	7.38718	166.491	3.50706	3.61097	4.23438	4.72875	4.96771	4.96771	1.89423	2.07189	2.24447	4.86721	5.83896	5.92675	1.59945	1.17323	1.79965	2.61781	3.98636	4.38032	1.08358	1.25354	1.25354	1.49987	1.55215	1.65239	0.956736	2.34875	2.34875	2.1685	2.32641	2.87635	0.548885	0.996579	0.996579
0.74	21	0.68	3.05698	1	8	42.4304	42.4304	92.9448	87.6701	106.441	110.374	8.96985	5.5073	3.34384	0.327045	-77.0303	3.05588	3.23075	3.61983	5.0715	5.28825	5.28825	1.46499	1.47656	1.74872	5.72092	5.95924	6.23621	1.70715	1.50952	1.70715	2.39983	3.53474	4.30909	1.24884	1.26508	1.27735	1.84006	1.97109	1.97109	0.504865	1.595	1.595	3.10493	2.4946	3.35825	1.02839	0.955803	1.12782
0.73	21	0.7	3.17275	1	8	54.1948	54.1948	97.5214	87.167	110.612	93.1673	8.20847	4.16275	3.71924	7.39289	-114.478	3.637	3.87014	4.32317	4.24538	3.9744	4.35283	1.4361	2.14679	2.14679	5.23708	6.61507	6.98321	2.29782	2.45179	2.45179	2.44015	3.78729	4.37782	1.49402	1.27513	1.54908	0.895995	1.4139	1.4139	0.93387	1.8889	1.8889	3.02945	2.2938	3.16833	0.851278	1.05737	1.23979
0.73	21	0.68	3.14432	1	8	70.9034	70.9034	95.8801	93.3532	117.81	111.572	9.21413	5.33662	2.78962	6.53515	138.194	3.37543	4.20733	4.24102	4.74254	4.82983	4.82983	1.9311	2.46371	2.56182	5.63174	6.00642	6.4754	1.71329	2.2213	2.2213	3.02617	3.98265	4.26118	1.47568	1.4438	1.47568	1.66657	1.22007	1.66657	0.715987	2.09751	2.09751	2.66254	2.59679	3.08526	0.904008	0.843731	0.992311
0.72	21	0.68	3.22189	1	8	36.1219	36.1219	91.8026	90.1882	115.022	113.536	9.17703	5.18135	2.99662	1.7067	48.7134	3.35394	3.4164	3.67563	4.29222	3.83587	4.39305	1.74842	1.74274	1.75126	4.32424	6.46381	6.46381	1.61625	1.53406	1.68853	2.64897	3.85013	3.9055	1.0258	1.16052	1.16052	1.31217	1.21014	1.41668	0.732244	1.84637	1.84637	2.98909	2.52264	3.29824	1.10788	1.00628	1.3161
0.74	21	0.68	3.20244	1	8	35.8403	35.8403	99.684	88.0919	110.648	108.466	10.152	4.90788	3.20323	3.49797	8.88473	3.6036	3.54676	3.89531	4.1144	4.53555	4.53555	1.44559	1.40382	1.53018	5.27768	5.92666	6.37075	1.55001	1.9492	2.03785	2.87225	3.1754	4.20107	1.33746	0.965391	1.33746	1.2484	1.6956	1.70972	0.991548	2.11736	2.11736	2.48413	2.63927	2.97744	0.841362	1.23655	1.2387
0.74	19	0.68	3.10629	1	14	38.6128	38.6128	98.3671	96.5486	118.435	111.962	7.94766	4.82192	3.29597	4.10764	33.4396	2.99227	3.44744	3.8938	4.14221	5.2591	5.2591	1.54981	1.81676	1.8203	4.674	6.18357	6.4271	1.48596	1.1907	1.48596	2.50034	3.56708	4.26859	1.18718	1.34324	1.34324	1.47371	1.42789	1.54922	0.722096	1.82294	1.82294	2.58691	2.25142	2.74571	0.544868	0.833232	0.833232
0.72	19	0.66	3.14321	1	14	42.1631	42.1631	96.6005	94.0509	116.131	108.289	9.27016	5.12084	3.54028	2.50515	-50.7253	3.17015	3.02152	3.61688	4.89838	5.00672	5.25599	2.13085	1.39151	2.13085	4.84799	6.74203	6.74203	1.5427	1.36204	1.6385	2.0849	3.65778	3.87759	1.1914	1.79938	1.79938	1.53589	1.63576	1.63767	0.844696	1.91863	1.91863	2.43308	2.42774	2.81727	0.871435	0.775064	0.954005
0.73	19	0.68	3.11377	1	14	54.1763	54.1763	98.6668	91.7205	111.837	109.099	7.964	4.79638	2.80419	7.35287	-52.2658	2.59611	3.32144	3.48448	4.24493	5.03379	5.05537	1.22495	2.02278	2.02278	5.32503	6.37267	6.89582	1.42566	1.29442	1.57505	2.59462	3.33708	4.31231	1.83799	1.04078	1.83799	1.93625	1.67539	2.18297	0.732088	1.61629	1.61629	1.60858	2.04706	2.34452	0.705277	0.922462	0.922462
0.73	19	0.66	3.14355	1	14	44.3763	44.3763	92.7663	91.5238	110.75	103.637	8.41217	4.95382	3.19459	12.6506	-16.1865	2.90973	3.37681	3.58134	4.8845	5.03912	5.29062	1.50996	1.94663	1.97293	4.78042	6.61262	6.61262	1.23667	1.62888	1.71394	2.43522	3.9607	4.37254	1.57265	1.25643	1.57265	1.38619	1.59176	1.60799	1.03544	2.58376	2.58376	2.69123	2.24771	2.75175	0.999438	1.18043	1.18043
0.73	19	0.66	3.12772	1	14	49.0183	49.0183	94.569	93.0415	114.699	111.14	8.07951	5.07776	3.6903	17.0789	29.7091	3.04558	3.8572	4.22941	4.58816	4.96067	4.96067	2.00269	1.76402	2.36659	5.14039	5.98042	6.63727	1.36746	1.383	1.58839	2.60071	3.51841	4.47197	1.15888	1.51966	1.51966	1.37507	1.32298	1.54175	0.937525	1.92642	1.92642	2.17116	2.5113	2.8349	0.895097	1.03072	1.08307
0.73	19	0.66	3.07552	1	14	53.6307	53.6307	98.1092	92.0323	114.041	117.358	9.84717	5.44834	3.43081	5.93319	68.0234	2.66698	4.14314	4.51334	4.74148	4.89026	4.89026	2.24137	2.0288	2.67812	5.09834	5.72233	6.14639	1.2906	1.26673	1.61873	2.79032	3.64558	4.48613	1.14802	1.54126	1.60496	1.38332	1.26707	1.42648	0.863494	1.73835	1.73835	2.58192	2.54231	2.88308	1.03306	0.804029	1.03306
0.72	19	0.64	3.25519	1	14	58.8366	58.8366	90.8406	88.5683	111.068	102.826	8.66816	5.71665	2.80642	17.9845	-136.641	2.79192	3.36401	3.48377	4.35031	4.96719	4.96719	1.62036	1.60964	1.77367	4.64435	6.07542	6.32604	1.50978	1.2526	1.50978	2.61179	3.45922	4.07516	1.49454	1.08844	1.69981	1.12934	1.46848	1.46848	0.718155	1.73256	1.76016	2.94873	2.72282	3.84349	0.73319	1.03011	1.03011
0.71	19	0.64	3.28542	1	14	44.4685	44.4685	94.0506	90.6481	113.069	100.89	7.74779	4.94501	3.17158	16.4528	-98.7683	2.79608	3.558	3.67126	4.79287	4.27263	4.96972	1.82076	1.67728	1.8858	4.81986	6.52222	7.02437	1.51552	1.52001	1.544	2.20959	3.20719	3.55415	1.39181	1.03138	1.48251	1.54609	1.36822	1.68027	1.08645	1.87874	1.87874	3.4323	2.00224	3.56367	1.17509	0.674742	1.17509
0.72	19	0.68	3.29606	1	14	42.6907	42.6907	92.8285	88.8955	108.697	95.2985	8.85497	4.12089	2.98795	13.6674	66.7683	2.81545	3.15234	3.40825	3.9057	4.52978	4.52978	1.37706	1.65601	1.65601	4.93902	6.14544	6.52088	1.30189	1.8153	1.8153	2.29114	3.69517	4.18256	1.28481	1.22514	1.56244	0.986325	1.99295	1.99295	0.58364	1.82675	1.82675	1.89691	2.32088	2.40399	0.806147	0.975778	1.11775
0.72	19	0.66	3.30727	1	14	57.2064	57.2064	91.6947	89.9345	109.642	105.382	7.02286	5.27324	3.13822	5.24071	145.034	3.25168	3.3309	3.78419	4.46273	4.37398	4.50616	2.08939	1.77205	2.08939	4.64171	5.93272	6.4218	2.1432	1.46446	2.1432	1.90358	4.29794	4.29794	0.992516	1.18718	1.18718	1.14996	1.45052	1.45052	0.699404	2.03002	2.03002	2.59049	2.27975	2.86677	0.916065	1.37763	1.37763
0.71	19	0.66	3.27709	1	14	61.5529	61.5529	92.2556	89.1954	111.013	107.049	9.41871	4.61595	3.81246	-3.24498	137.201	3.07907	3.6817	4.45726	3.94796	4.09558	4.09558	2.1946	1.9241	2.34938	4.26851	5.16757	5.66015	1.27429	1.57429	1.60652	2.56775	3.99764	4.60586	1.37424	1.81138	1.81138	0.978859	1.05328	1.07009	0.856041	1.97009	2.24213	2.12276	2.25827	2.79923	1.03091	1.52358	1.52358
0.72	19	0.66	3.19186	1	14	60.8336	60.8336	97.0816	86.2688	105.963	107.434	7.56206	4.17722	3.80099	0.739581	142.602	2.88133	3.58746	4.07051	4.10853	4.22295	4.33866	1.93783	1.61292	2.24252	4.73596	5.61862	6.20002	1.53987	1.39728	1.66274	2.81593	3.79715	4.5356	1.40989	1.55005	1.5656	1.28157	0.927226	1.28157	0.818442	1.89408	1.89408	2.17285	2.49097	2.49097	0.762259	1.45703	1.45703
0.72	19	0.66	3.20496	1	14	45.1859	45.1859	92.9098	88.6398	105.111	107.362	8.36491	4.8376	2.63642	-0.050888	12.6821	2.68238	3.09455	3.68675	4.55067	4.56921	4.62068	2.14461	1.20641	2.14461	4.62913	5.78885	6.54869	1.42337	1.27755	1.42337	2.15531	3.18437	3.60193	1.03857	1.05352	1.2092	1.11476	1.04304	1.11476	0.543607	1.7516	1.75683	2.63401	2.49906	2.93962	0.859517	0.786694	0.914555
0.72	19	0.66	3.18967	1	14	36.7188	36.7188	93.0687	89.2982	108.729	100.432	8.15339	5.13868	2.98244	-1.75732	-80.2528	2.85235	3.54925	3.90212	3.81033	4.72183	4.72183	1.89239	1.75498	1.95602	4.85253	6.19091	6.90687	1.57994	1.63322	1.63961	2.51237	3.42419	3.9835	1.26409	1.06067	1.34384	1.24277	1.64426	1.64426	0.692598	1.97675	2.02667	2.3115	1.93401	2.54738	0.77663	1.08931	1.08931
0.75	21	0.68	3.12889	1	9	51.3567	51.3567	95.2861	101.938	120.502	113.474	8.32699	5.65494	2.90446	1.73232	-4.953	3.11664	3.34021	3.71525	5.12734	5.6234	5.6234	1.63945	1.38876	1.63945	4.29784	6.46666	6.46666	1.47589	1.12949	1.47589	2.24163	3.58439	4.00868	1.12585	1.26986	1.37042	1.36405	1.55734	1.55734	0.782815	1.42694	1.43746	2.52224	2.93065	2.93891	0.908661	1.22267	1.34154
0.73	21	0.66	3.16137	1	9	39.4725	39.4725	94.1303	96.5496	118.084	108.354	7.99356	5.69072	2.73999	4.82398	23.3166	3.23569	3.38966	3.78793	5.39141	4.75013	5.51222	1.88442	1.49507	1.88442	4.42586	6.90258	6.90258	1.63724	1.32895	1.63724	2.22613	3.57016	3.92188	1.12163	1.17958	1.35248	1.67974	1.36615	1.81095	0.810767	1.51152	1.51152	2.44798	2.69218	3.10272	0.78827	0.807048	0.851271
0.73	21	0.68	3.19693	1	9	55.2715	55.2715	96.2464	90.9912	114.701	108.56	9.1539	4.6491	3.27452	2.88836	-1.39946	3.38803	3.50377	4.11828	4.36833	4.91179	4.91179	2.11503	1.72868	2.22777	5.07097	6.39913	6.59016	1.55601	1.25134	1.55601	2.14342	3.51644	3.91965	1.33791	1.55339	1.55339	1.01179	0.908369	1.08125	1.11061	1.67366	1.67366	2.93762	3.06359	3.48161	1.07016	1.14035	1.31846
0.72	21	0.7	3.13952	1	9	71.9208	71.9208	96.3093	88.1596	106.78	109.256	8.48947	4.79491	3.67502	10.5524	172.727	3.15718	3.64068	3.67615	4.34401	4.48353	4.50175	1.92194	1.62906	1.92194	5.15472	6.09328	6.75481	1.67456	1.37739	1.67456	2.6106	3.43947	3.93611	1.58023	0.980883	1.58023	1.33332	1.25567	1.44986	0.689718	1.71073	1.71073	2.33141	2.41458	2.63289	1.26696	0.781363	1.26696
0.75	21	0.7	3.13232	1	9	54.5686	54.5686	93.5447	87.7359	106.918	106.08	8.05028	5.15406	3.29545	9.1719	133.612	3.00433	3.54986	3.59148	5.36114	5.37592	5.37592	1.58729	1.40585	1.71406	4.21088	5.89448	5.89448	1.67273	1.12937	1.67273	2.46154	3.29128	4.13252	0.903382	1.08086	1.08086	1.73375	1.56862	1.94451	0.454157	1.58991	1.58991	2.67805	2.69956	2.95232	1.1034	0.833159	1.14736
0.73	21	0.7	3.04263	1	9	64.5844	64.5844	92.2311	88.5636	109.57	111.441	9.32655	5.19125	3.26614	-2.16283	20.6899	2.92809	3.7207	3.7207	4.49809	5.12639	5.12639	2.62026	1.75287	2.62026	3.75034	5.61184	5.61184	1.82857	1.62509	2.03486	1.78165	3.1978	3.63526	1.18529	1.06068	1.18529	1.15562	1.73292	1.73292	0.944844	1.69529	1.69529	2.26336	2.61612	2.84533	0.661392	0.857232	0.857232
0.73	21	0.68	3.05375	1	9	62.2318	62.2318	96.6985	90.3146	110.419	105.889	9.16709	4.33927	2.60009	4.11931	-34.7877	2.85356	3.68805	3.79624	4.37767	4.43954	4.47196	1.30994	1.58203	1.60796	5.17081	6.43111	6.5397	1.61806	1.65354	1.82666	2.50033	3.20462	3.66116	1.19742	1.37044	1.37044	1.37176	0.988652	1.37176	0.722577	1.87784	1.87784	2.36234	2.40942	2.7854	0.997181	0.997598	1.06597
0.73	21	0.68	3.04503	1	9	67.6586	67.6586	91.7354	93.8546	105.474	104.745	9.12766	4.9912	3.12759	0.533524	-28.818	2.57106	3.37539	3.37539	4.12168	4.42503	4.47869	1.69226	1.42464	1.69226	5.05535	6.07556	6.68754	1.47617	1.52978	1.52978	2.56581	3.20217	3.70955	1.31159	1.06455	1.31159	1.38777	1.19786	1.46845	0.707443	1.58763	1.59305	2.52357	2.44312	2.67099	0.959483	0.797747	1.03727
0.73	21	0.7	3.00036	1	9	63.2538	63.2538	90.7123	86.8156	100.397	112.998	7.1339	4.18423	3.21579	0.586253	30.4403	2.59833	3.44577	3.44577	4.0305	4.17129	4.40117	1.43155	1.53989	1.53989	4.7597	5.97968	6.90618	1.35825	1.65954	1.65954	2.31387	3.19957	3.67406	1.25385	0.780487	1.39869	1.22503	1.1557	1.34185	0.491707	2.11643	2.11643	2.42287	1.82049	2.42287	0.730092	0.779168	0.779168
0.7	22	0.66	3.50248	1	5	42.3006	42.3006	95.4748	87.5455	109.026	107.463	8.88231	5.3132	2.97623	9.80857	113.25	3.47278	3.71778	3.92271	3.22543	4.7064	4.7064	1.04512	2.64795	2.64795	2.81441	5.94711	5.94711	2.01591	1.88961	2.12029	1.52537	3.77777	4.12304	1.38209	0.986914	1.69472	1.22389	1.15923	1.43204	1.13494	1.37723	1.37723	2.30887	2.49969	2.76937	1.68486	1.06522	1.68486
0.73	22	0.7	3.23796	1	5	58.9801	58.9801	100.547	94.5311	117.998	103.896	8.52723	6.57455	3.69277	11.8687	-14.9423	3.68547	4.00792	4.32069	4.90614	4.93596	5.11762	1.70012	2.06745	2.45985	4.60946	6.16948	6.16948	1.73628	1.63352	1.7373	1.78561	4.05537	4.05537	1.82654	1.88869	2.07713	1.302	1.49279	1.69587	0.927201	1.0469	1.07783	2.44189	2.15223	2.63842	0.970038	1.67488	1.73508
0.72	22	0.66	3.37199	1	5	74.3605	74.3605	93.0946	93.4275	116.019	106.208	10.6476	5.20358	3.18111	3.16508	217.549	3.32599	4.04337	4.53566	2.95768	3.74933	3.74933	1.34088	2.99154	2.99154	3.83918	4.81527	4.81527	1.61825	2.2379	2.3138	1.66705	4.0217	4.0217	1.70717	0.885327	1.70717	1.59197	1.07103	1.75789	1.59834	1.62724	1.86625	2.50023	2.43909	2.74497	1.39627	0.850273	1.39627
0.72	22	0.66	3.39774	1	5	57.866	57.866	93.1552	87.1497	104.904	109.794	6.61036	6.39911	3.39155	-5.77724	176.703	3.26785	4.5148	4.5148	4.6475	5.66371	5.66371	1.8754	2.35389	2.35389	3.48864	5.35188	5.35188	1.03717	2.12373	2.12373	1.51025	3.3895	3.3895	1.56145	1.02059	1.56145	1.30336	1.46235	1.46235	0.746736	1.57638	1.57638	2.53801	2.14932	3.08246	1.01416	1.31017	1.31017
0.71	22	0.68	3.44176	1	5	56.3768	56.3768	90.4481	84.5609	105.194	101.91	7.63216	6.71181	3.6715	13.0776	103.163	3.32188	3.96357	3.96357	4.2501	4.3162	4.35899	1.40678	2.7519	2.7519	3.86163	5.07002	5.27914	1.75616	1.0693	1.75616	1.84914	3.82354	3.82354	1.12886	1.27717	1.33478	0.933969	1.16117	1.25091	0.868305	1.92928	1.92928	2.48773	2.80936	2.99387	1.46414	1.49643	1.64431
0.7	20	0.66	3.66155	1	4	45.1213	45.1213	95.4299	89.3315	110.433	110.636	9.50976	5.35618	3.39623	12.6181	24.8118	3.42435	3.54943	3.54943	5.59572	6.66524	6.68835	1.35041	1.82907	1.82907	4.44025	6.41583	6.41583	1.42612	1.71828	1.7736	1.50914	3.65969	3.65969	0.907377	0.868617	1.03765	1.11514	1.46906	1.46906	0.948883	1.51962	1.51962	2.66641	3.61692	4.05503	1.02774	0.824745	1.02774
0.69	20	0.64	3.67686	1	4	52.3319	52.3319	96.2168	84.1303	100.962	117.87	7.64523	5.12277	3.38197	10.8035	22.2498	3.34889	3.76124	3.76124	6.48812	6.05346	6.53978	1.69827	2.86328	2.86328	5.34094	5.97485	6.46237	1.554	1.131	1.65461	2.57835	4.0118	4.38272	0.896028	1.17295	1.61595	1.60552	1.46968	1.60552	1.38452	1.35815	1.50061	3.67749	2.96188	3.67749	1.48021	0.869941	1.48021
0.7	20	0.64	3.56717	1	4	59.2709	59.2709	85.2972	85.8926	103.324	107.814	9.56817	4.67032	2.63101	8.63693	73.4962	3.04868	3.6811	3.81546	4.01008	4.25811	4.27145	2.0642	2.0641	2.13417	3.61051	5.15065	5.15065	1.4989	2.00118	2.00249	1.68619	3.92276	3.92276	0.75808	1.87217	1.87217	1.03398	1.36977	1.39593	1.2753	1.30228	1.92685	2.86889	3.19587	3.9473	1.49003	1.28929	1.75701
0.69	20	0.66	3.53424	1	4	59.9819	59.9819	92.9503	83.9217	103.186	103.248	9.06804	4.95614	2.77099	1.58451	117.444	2.74334	3.4769	3.4769	4.49566	5.23755	5.23755	1.54432	2.33719	2.33719	3.73285	6.24868	6.24868	1.5894	1.63592	1.81847	1.81559	3.66044	3.66044	0.948918	1.7128	1.7128	0.958841	1.30512	1.30512	1.04801	1.27104	1.38735	3.47992	2.69405	3.47992	1.3167	1.11051	1.44996
0.69	20	0.64	3.9328	1	4	55.3103	55.3103	89.9582	86.1316	105.802	107.523	5.52308	6.81546	3.44331	10.5911	28.0951	4.55806	3.4637	4.55806	6.14127	5.61423	6.14127	1.99581	2.48562	2.69467	6.17888	6.54382	7.18833	2.27873	1.62026	2.27873	1.76642	3.12617	3.12617	0.82171	1.63585	1.63585	1.7161	2.01212	2.08254	1.51123	2.14879	2.45701	3.40148	2.70501	3.95362	1.52979	1.32102	1.78515
0.69	20	0.64	3.8436	1	4	37.2451	37.2451	85.4299	77.9057	104.01	102.913	11.0546	4.93157	3.3324	-9.69132	-2.07782	3.55753	3.67739	3.9044	4.07255	5.00446	5.00446	1.47199	2.32261	2.32261	4.0834	5.68151	5.68151	1.65262	2.17181	2.34588	1.80946	3.7099	4.07041	1.17866	1.18475	1.20705	1.18638	2.35777	2.35777	1.29551	2.33467	2.33467	2.38116	3.3019	3.34715	1.2203	0.919662	1.2998
0.68	20	0.62	3.87471	1	4	61.4231	61.4231	93.0956	78.7525	100.589	101.037	9.07279	5.28554	3.74793	13.8634	170.188	3.25298	3.59232	3.68528	4.3474	4.03373	4.3474	1.27018	3.0239	3.0239	3.81625	5.21413	5.64045	1.68476	2.41602	2.41602	2.90244	4.7514	4.7514	1.02888	2.41656	2.41656	1.41092	2.29875	2.29875	0.959956	1.97185	1.97185	3.03855	3.47622	3.47622	1.0941	1.03066	1.16223
0.68	20	0.64	3.84574	1	4	41.8378	41.8378	94.7901	76.1191	99.68	104.019	8.25273	4.45142	3.56199	3.65993	218.564	3.34757	3.9419	4.29702	4.17997	4.44672	4.44672	2.03712	2.96262	2.96262	4.23931	5.84632	6.20093	1.75202	1.96921	1.9804	1.72143	3.81989	4.12887	1.51663	1.14549	1.51663	1.59102	1.37671	1.7984	0.846318	1.69185	1.71635	2.68668	2.62772	3.14884	1.51498	0.762043	1.51498
0.72	20	0.68	3.84033	1	3	76.7402	76.7402	90.2681	85.4711	107.746	109.446	10.2874	6.04018	3.39752	16.1185	-19.6613	4.475	3.74124	4.82972	5.70063	5.27643	5.70063	1.73584	2.36217	2.36406	4.14469	5.50734	5.50734	2.22207	1.95561	2.22207	2.15545	2.57935	2.66664	1.18088	1.02518	1.41036	2.11159	1.76554	2.30668	1.26795	2.08025	2.08025	3.27783	3.30581	3.39782	1.03658	1.24141	1.28321
0.72	20	0.7	3.79119	1	3	67.2689	67.2689	97.7129	83.1736	105.94	104.059	8.93088	5.5068	2.76809	5.26474	-33.6139	3.93434	4.32664	4.36899	4.67802	4.76086	4.77807	1.44161	2.91466	2.91466	4.19276	4.89989	4.93345	1.75635	2.14064	2.14064	2.08764	2.92365	2.92365	1.86342	1.95142	1.95142	1.64222	1.65414	1.68174	0.889306	1.73908	1.73908	3.01594	3.25647	3.28666	0.808744	1.40199	1.40199
0.69	20	0.62	3.77097	1	3	50.2067	50.2067	90.1926	80.8282	100.584	101.383	9.1164	5.07763	2.22844	2.60655	115.65	3.18505	3.83026	3.83026	4.70043	5.02008	5.02008	1.43945	2.30845	2.30845	3.69221	4.71806	4.71806	1.4789	1.76614	2.25596	1.57673	3.54309	3.54309	1.25705	1.58341	2.03887	0.885936	2.40944	2.40944	0.695966	2.42711	2.42711	3.09013	2.90002	3.52401	0.931683	1.5031	1.5031
0.68	20	0.64	3.89459	1	2	52.8607	52.8607	91.2382	83.7418	108.028	102.827	9.26443	6.10307	3.13153	10.8075	26.5343	3.33736	3.72337	3.93586	3.61779	3.98742	3.98742	2.07602	2.80643	2.80643	5.06088	5.80799	6.56789	1.56143	1.57686	1.63243	2.29178	3.67045	3.67045	1.16452	0.869055	1.16452	0.913025	1.27102	1.27102	0.875504	1.57836	1.57836	2.48399	2.33329	3.01684	1.34141	0.732223	1.34141
0.68	20	0.64	3.809	1	2	63.5955	63.5955	84.6157	76.8771	98.2938	102.826	9.55201	4.96069	2.12448	3.58471	7.5275	3.32811	3.4118	3.6241	4.83252	4.65291	4.83252	1.37282	2.23325	2.23325	4.53545	6.12494	6.12494	1.66152	1.63222	1.69811	2.11427	4.16744	4.16744	0.895613	1.1285	1.2098	1.27947	1.05407	1.60565	0.756204	1.43764	1.47092	2.77934	2.92623	3.34521	0.958052	0.939891	1.11629
0.69	10	0.58	3.54573	1	2	42.0328	42.0328	83.9766	83.0861	102.748	102.27	7.92562	5.73474	3.62299	15.5294	-43.1908	2.76239	3.00978	3.10603	3.29091	3.62024	3.62024	2.29801	2.13869	2.37734	7.33839	9.67133	10.5141	2.41407	2.11625	2.41407	4.82517	5.45731	5.65175	1.51062	0.830979	1.51062	2.63028	1.24432	2.63028	1.6188	1.98189	1.98189	2.14509	1.66314	2.77592	1.73597	1.53523	1.87559
0.72	10	0.66	3.21076	1	2	49.7715	49.7715	91.2225	88.0692	101.664	100.256	5.03621	5.68294	3.12386	14.4195	94.6126	2.81109	3.446	4.09985	4.5625	4.48868	5.03861	2.16907	2.21632	2.7522	5.44753	9.50626	9.50626	3.18017	2.1772	3.181	2.45535	5.47579	5.66565	1.04104	0.793322	1.04104	1.38603	1.23099	1.53056	1.6653	1.8769	1.8769	2.66293	2.61512	2.69264	1.89798	1.24335	2.19196
0.71	21	0.68	3.82201	1	10	59.7463	59.7463	89.694	80.382	104.504	109.104	10.5368	4.47006	2.72939	-2.24283	-167.915	3.47817	3.68472	3.89405	5.76157	5.25366	5.76157	1.16714	2.54592	2.54592	5.30322	5.61514	6.04098	1.66766	1.81184	1.81184	2.46015	2.96925	3.49557	1.47479	1.06417	1.47479	1.52135	0.909262	1.52135	1.26486	1.65654	1.65654	2.91923	2.86602	3.39373	1.00465	0.994799	1.29002
0.71	21	0.68	3.79087	1	10	47.3101	47.3101	93.7288	89.1638	117.2	106.211	11.5609	4.44522	3.45136	10.8002	-57.2028	3.43528	3.73985	4.21584	4.53472	3.7086	4.53472	1.83495	3.12842	3.12842	4.59956	5.97242	5.97242	1.55737	2.03639	2.2694	2.29449	3.48817	3.63522	1.21407	1.20352	1.34209	0.945635	1.22887	1.41035	0.82317	1.60843	1.60843	3.03386	2.45508	3.26984	0.940326	1.29586	1.29586
0.7	21	0.66	3.79948	1	10	52.2722	52.2722	90.0301	86.9783	113.981	118.687	13.2868	4.55576	2.76851	15.8033	72.8521	2.95298	4.03803	4.51608	3.61368	4.71748	4.81143	1.9927	2.97436	2.97436	4.40729	4.89552	4.89552	1.24137	2.09442	2.11306	2.26359	2.77273	2.77273	0.887606	1.23951	1.23951	0.937102	1.00889	1.14667	1.00794	1.97035	1.97035	2.3974	2.498	3.19831	0.714388	1.14948	1.14948
0.72	21	0.68	3.74405	1	10	60.3139	60.3139	92.3765	91.8503	114.942	116.759	10.8492	4.97842	5.1567	3.57598	201.914	3.07743	3.91251	4.40069	4.49833	4.45919	4.50509	1.95795	3.33853	3.33853	5.65253	5.6686	6.05166	1.31292	2.12891	2.2871	2.71361	4.47623	4.47623	1.15069	1.45987	1.5733	1.16969	1.00978	1.16969	0.970806	2.01548	2.01548	2.82886	2.514	3.43612	0.972893	1.49789	1.49789
0.71	21	0.66	3.69994	1	10	54.8108	54.8108	93.5663	90.2283	114.708	116.194	11.9868	4.82867	3.10789	-19.0347	53.596	3.81548	4.1123	4.70337	4.82274	5.21644	5.27973	2.08289	3.19682	3.19682	4.20892	5.2642	5.2642	1.48687	2.42779	2.64568	2.29306	3.73226	3.73226	1.16295	1.34658	1.58731	1.16621	1.16947	1.23511	1.46308	1.79203	1.79203	2.37371	2.76735	3.18333	0.853095	0.937591	1.08288
0.71	21	0.66	3.61616	1	10	51.8056	51.8056	91.906	94.2984	117.326	116.23	9.261	4.65525	2.99822	16.8799	5.34134	3.30854	3.53959	3.68575	4.93676	4.98779	4.98779	1.54258	2.73695	2.73695	4.55976	5.43983	5.79103	1.67371	1.52402	1.67371	2.16903	3.39348	3.39348	1.0973	1.55127	1.55127	0.913904	0.755841	0.913904	0.790889	1.98611	1.98611	3.75831	3.18741	4.45995	1.18615	1.61944	1.73341
0.72	21	0.66	3.6226	1	10	57.4336	57.4336	93.9927	94.9681	118.648	116.264	9.208	4.714	3.02024	18.2233	110.989	3.39649	3.47941	3.55796	5.0917	4.70701	5.0917	2.41507	2.45835	2.46176	4.50821	6.12422	6.12422	1.37355	1.37078	1.38953	2.19287	4.36815	4.36815	1.38668	1.61422	1.63797	0.816793	1.14943	1.14943	0.619317	1.57829	1.57829	3.54348	2.75659	3.75994	1.07385	1.55872	1.68448
0.71	21	0.68	3.63721	1	10	64.1147	64.1147	90.2821	89.8231	112.441	113.494	10.7653	4.20534	2.85634	7.14549	22.1564	2.57776	3.99815	3.99815	4.37974	4.48877	4.48877	2.03579	2.37009	2.38331	4.18558	5.151	5.151	1.27845	1.68113	1.68113	1.78977	3.54947	3.54947	1.14975	1.62386	1.62386	1.35565	0.998021	1.35565	0.656571	2.46238	2.46238	2.84146	3.03463	3.45403	1.15287	2.13058	2.32843
0.71	21	0.68	3.59441	1	10	69.8764	69.8764	98.1854	86.7196	109.483	115.087	10.7715	4.55517	2.78508	2.77735	-115.415	2.93354	3.83018	3.83018	4.55893	4.33552	4.66457	1.68041	2.58984	2.58984	4.76354	5.81976	5.81976	1.70361	1.84103	2.15175	2.2873	3.22298	3.76723	1.14584	1.6347	1.6347	1.03423	0.871611	1.03801	0.815532	2.00359	2.02422	3.15776	2.90481	3.68172	1.08165	1.14272	1.79289
0.72	21	0.66	3.38021	1	10	64.2573	64.2573	98.6399	95.3992	112.005	117.096	10.2177	6.72407	3.21164	8.40248	8.09198	3.22494	3.89828	4.01101	5.03456	5.67666	5.67666	2.11651	2.16383	2.19919	4.80842	4.69182	5.45718	1.4032	1.57805	1.57805	2.83795	2.65993	3.62558	1.24853	1.90178	1.90178	1.88567	1.42967	1.88567	1.21697	2.1732	2.1732	2.55796	2.64461	3.24244	1.35983	1.02882	1.35983
0.76	21	0.72	3.45225	1	10	70.3309	70.3309	105.262	100.818	123.63	120.589	7.77088	5.42873	4.03589	-5.4035	235.382	4.10943	4.35614	4.38954	6.72318	6.382	6.72318	2.15785	3.17551	3.17551	5.34881	5.43097	5.5451	1.40341	1.69482	1.82538	2.135	3.38007	3.58032	1.56973	1.20277	1.56973	1.64868	1.35719	1.68594	0.938599	1.95881	1.95881	3.53195	2.69817	3.94784	0.964121	1.86415	1.86415
0.73	21	0.7	3.50679	1	10	63.6572	63.6572	103.159	95.6258	120.425	119.544	12.163	5.27711	4.22815	-19.5908	-51.6502	3.83185	4.20322	4.2233	5.88773	5.60383	5.88773	1.54859	2.79038	2.79038	4.92271	5.71051	5.71051	1.70378	2.21959	2.21959	2.36821	2.55247	3.00458	1.29343	1.42027	1.49981	0.948941	1.20577	1.20577	1.23318	1.93083	1.93083	2.97494	2.90553	3.62163	0.922644	1.34932	1.34932
0.74	21	0.72	3.4867	1	10	77.2181	77.2181	104.003	102.23	125.73	120.545	10.8122	5.50478	3.48275	-2.82634	18.6375	3.33724	4.27658	4.27658	5.89913	6.09007	6.09007	1.63922	3.11086	3.11086	5.07976	5.408	5.4254	1.47857	2.00871	2.00871	2.30584	3.08199	3.48965	0.999601	1.47046	1.47998	1.17507	1.61622	1.61622	1.45828	1.86553	1.86553	2.54912	2.89326	3.41979	0.947532	1.41158	1.41158
0.75	21	0.7	3.39942	1	10	56.0625	56.0625	96.481	94.8403	115.876	122.541	9.09604	5.0794	3.18186	5.26764	145.312	3.48217	3.4901	4.22991	6.29841	7.57941	7.61799	2.12818	2.39696	2.39696	4.90567	5.33878	5.33878	1.60257	1.29999	2.08799	2.81466	4.76711	4.8056	1.1032	1.48085	1.61881	1.36953	1.89255	1.92976	0.634284	2.09222	2.12055	3.76668	3.65665	4.91726	0.987027	1.96401	2.02546
0.74	21	0.68	3.47173	1	10	66.4685	66.4685	103.692	102.93	131.58	118.992	11.5257	4.32551	4.98939	12.5588	1.75849	3.89942	3.24966	4.08253	4.36368	4.3827	4.40875	1.35421	2.80179	2.80179	4.58898	6.01138	6.01138	2.09217	2.5488	3.03038	2.57357	3.28514	4.22227	1.27363	1.55233	1.55233	1.03441	1.52745	1.52745	1.09676	1.839	1.90023	2.9794	2.17521	3.34026	1.09894	1.60395	1.85341
0.72	21	0.64	3.45216	1	10	47.7128	47.7128	100.467	97.5635	121.75	123.534	9.60796	5.35181	4.66741	16.6426	222.973	3.49129	3.72305	4.43227	6.32385	6.82024	6.83365	2.91787	2.06265	2.91787	4.91893	5.69856	5.69856	1.22292	1.71257	1.90807	2.04284	2.54962	2.87677	1.08225	1.7755	1.7755	1.63045	1.93152	1.93152	0.688341	1.81736	1.81736	3.2633	3.11298	4.26203	1.11216	1.59414	1.80623
0.73	21	0.66	3.49908	1	10	70.9888	70.9888	93.1096	105.155	117.982	135	12.4413	5.19689	3.39418	1.42448	137.183	3.00624	3.80251	4.1595	5.90252	5.96534	5.96534	2.89161	2.77816	2.89161	5.06164	4.68619	5.36684	1.65373	2.0164	2.208	1.95377	3.16016	3.49086	1.06018	1.10794	1.18852	1.65569	1.18704	1.76735	0.771257	2.12035	2.12035	3.54124	3.07006	4.32452	1.39628	1.73284	2.06333
0.73	21	0.68	3.53974	1	10	61.327	61.327	100.056	93.6623	117.612	119.957	9.2372	4.40045	3.28778	10.1453	45.8005	3.2117	3.75013	4.26012	5.5648	5.0711	5.5648	1.87022	2.74867	2.74867	4.89204	5.04267	5.42471	1.59273	2.01963	2.3353	1.39767	3.1765	3.1765	0.921189	1.29217	1.29217	1.09978	0.96201	1.31175	0.792657	1.86155	2.06827	3.49213	2.39365	3.75985	1.01961	1.7538	1.93441
0.73	21	0.7	3.48675	1	10	58.1076	58.1076	97.5743	96.5338	121.724	116.989	11.1032	4.7416	2.83646	13.588	-32.3109	3.14321	3.6816	3.76698	5.52019	5.45557	5.52019	1.70486	2.39323	2.39323	5.2869	5.15702	5.2869	1.46623	1.83904	2.03286	1.97352	3.34857	3.54891	1.00319	1.59858	1.59858	1.2704	1.29267	1.53098	0.864368	1.63445	1.63445	3.02866	3.4225	3.87566	0.698158	1.14348	1.14348
0.74	21	0.7	3.43015	1	10	58.0905	58.0905	95.6322	99.5652	122.774	115.102	9.7425	4.75519	3.12953	9.84607	56.7676	3.27749	3.88373	3.89432	5.37834	5.16194	5.37834	1.75594	2.96144	2.96144	5.11829	5.82713	5.82713	1.65287	1.96888	2.16685	1.70094	3.29516	3.30497	1.45696	1.08887	1.46313	1.35477	1.40838	1.49036	1.19202	2.14317	2.14317	3.03971	2.69537	3.43682	0.990402	1.07486	1.08438
0.73	23	0.7	3.25996	1	12	54.7313	54.7313	98.7702	95.7674	118.453	111.917	10.3285	4.8618	2.93642	4.49845	-3.57345	3.07627	3.83177	4.20984	5.52591	6.06862	6.06862	1.30496	2.20031	2.20031	5.46937	5.57752	5.79965	1.41803	1.90721	2.05956	2.02473	3.4928	3.7209	1.16076	1.38177	1.38177	1.24579	1.18957	1.2783	1.08763	1.60291	1.60999	3.0036	3.52426	4.03369	1.00062	0.90826	1.00062
0.74	23	0.68	3.24227	1	12	42.8929	42.8929	94.9728	104.714	124.1	109.787	8.58758	5.18319	3.61345	9.04443	32.5571	3.11363	3.56721	3.87605	6.35058	5.80881	6.36947	1.53129	1.97404	1.97404	5.21957	6.08641	6.22678	1.54741	1.42341	1.707	1.80873	3.38525	3.57301	1.18564	1.28087	1.43739	1.46386	1.28358	1.48732	0.841679	1.63122	1.70083	3.96529	3.02432	4.24087	1.20116	1.01521	1.20116
0.72	23	0.66	3.25361	1	12	39.5173	39.5173	101.231	99.2402	121.357	110.633	8.07846	5.3142	2.58362	7.81373	33.2381	2.36282	3.65685	3.65846	5.37428	5.20215	5.39818	1.79942	2.15381	2.15381	4.99776	6.15931	6.27275	1.1872	1.29994	1.3506	1.47774	3.531	3.531	1.05459	1.23343	1.23671	1.53087	1.25962	1.53087	0.565131	1.79311	1.79311	3.013	2.67045	3.47641	1.05631	0.969711	1.06689
0.74	23	0.68	3.28019	1	12	39.9764	39.9764	100.349	104.677	126.801	109.678	9.8038	4.63402	3.35057	3.80646	25.8028	3.03339	3.5234	3.94266	5.34554	5.61091	5.61091	1.51925	2.25482	2.25482	6.01738	6.55316	7.2194	1.32949	1.37776	1.51972	2.21483	3.56338	3.56338	1.04555	1.38989	1.38989	1.29748	1.12222	1.29748	0.876515	1.6541	1.68842	2.85465	2.81803	3.23392	1.00072	1.07226	1.07226
0.75	23	0.68	3.23499	1	12	44.0124	44.0124	99.1864	108.877	133.708	115.098	11.274	5.81026	3.6466	1.87181	89.786	2.96074	3.9942	3.9942	4.95664	4.96385	4.96385	1.68017	2.58828	2.58828	4.08036	5.87866	5.87866	1.5956	1.74552	1.7575	2.36425	3.76532	4.25448	0.984343	1.26826	1.26826	1.34224	1.61594	1.61594	0.618732	1.58761	1.58761	2.69971	2.96341	3.69319	1.05701	0.927083	1.05701
0.74	23	0.7	3.26648	1	12	61.3803	61.3803	100.448	106.471	129.454	111.328	9.03255	5.46203	3.8578	4.31432	70.4474	3.74286	4.20106	4.70382	5.80789	5.79369	5.80858	1.65691	2.94586	2.94586	4.78246	5.68761	5.68761	1.72831	1.80428	1.97503	1.88691	4.09064	4.09064	0.990095	1.48412	1.59963	1.45991	1.16801	1.5004	1.02108	2.13891	2.13891	3.50471	2.74396	4.01068	1.22648	1.05879	1.24811
0.72	23	0.68	3.38718	1	12	43.7462	43.7462	100.71	92.8624	116.855	111.507	9.96743	3.88973	2.97355	6.94184	-24.3011	3.00976	3.53755	3.58408	4.7853	5.0336	5.0336	1.43326	2.31659	2.31659	4.29689	6.34375	6.34375	1.51623	1.51515	1.7227	1.87713	3.19736	3.44881	1.13478	1.11202	1.22364	1.11675	1.33132	1.33132	0.737704	1.93474	1.93474	3.17181	3.10516	3.90157	1.187	1.39177	1.5516
0.73	23	0.7	3.37594	1	12	50.8341	50.8341	99.5366	86.1967	108.981	111.31	9.74075	4.4371	2.62472	9.22859	-6.82343	2.78635	3.39742	3.39742	5.19109	5.48427	5.48427	1.30314	2.14947	2.14947	4.13908	6.40487	6.40487	1.54949	1.45878	1.56229	1.94115	3.65569	3.79056	1.28565	1.15521	1.28565	1.55698	1.17143	1.55698	0.961251	1.62505	1.64637	2.69304	2.787	3.59677	0.949939	0.989292	1.08212
0.73	23	0.7	3.34738	1	12	57.333	57.333	96.7838	86.2176	106.124	108.289	8.42407	4.38383	2.95426	12.4648	64.6787	2.65271	3.63792	3.63792	5.89141	5.53191	5.89141	1.29408	2.4402	2.4402	5.51211	5.80547	6.14917	1.27081	1.25543	1.29372	1.96684	4.04911	4.04911	1.06782	0.999714	1.4023	1.31189	1.67944	1.67944	0.843151	1.88401	1.88401	3.33336	2.682	3.71483	0.902007	0.997176	1.03859
0.73	23	0.7	3.37087	1	12	64.8351	64.8351	96.3091	90.2331	113.72	106.303	8.31032	4.44362	2.87321	11.8214	84.7349	2.80401	3.70395	3.70395	5.31756	5.48477	5.56098	1.19072	1.98671	1.98671	4.82036	5.91191	5.91191	1.20914	1.52774	1.52774	2.07427	3.34919	3.71986	1.22524	1.29282	1.52268	1.48392	1.38484	1.53259	0.743076	1.74304	1.80137	3.22037	2.92065	3.93433	0.955685	1.09054	1.09054
0.71	23	0.66	3.39263	1	12	65.3049	65.3049	90.5675	88.0697	111.1	112.576	10.133	4.93031	3.06075	15.4415	41.3066	2.46241	3.59794	3.59794	5.97221	5.8913	5.97221	1.5756	1.81319	1.81319	5.14728	5.97782	6.14312	1.31685	1.37714	1.4281	1.569	2.69442	2.9052	0.970465	1.13241	1.14173	1.38984	1.40138	1.60305	0.508928	1.6283	1.6283	3.18082	2.98496	3.77776	1.04293	0.789859	1.04293
0.73	23	0.68	3.31505	1	12	47.1733	47.1733	95.1065	94.0859	117.538	112.815	12.1235	4.55998	3.48363	6.97937	-22.8037	2.70939	3.61004	3.61004	5.21405	4.77097	5.21405	1.4619	2.34742	2.35603	5.69161	5.9009	6.07669	1.48493	2.13788	2.13788	1.8531	3.10982	3.10982	1.01321	1.06478	1.12213	1.20144	1.03399	1.22983	0.756147	1.8933	1.8933	3.02497	2.94738	3.52648	0.990919	0.95511	1.06425
0.75	22	0.68	3.23542	1	14	50.8426	50.8426	95.855	105.145	127.233	126.679	10.5678	5.29992	3.34132	4.13767	4.97109	3.25873	3.92392	3.937	5.41708	5.97021	5.97021	1.83039	2.21596	2.21596	4.4452	6.35238	6.35238	1.4709	1.09277	1.4709	2.2503	3.61888	4.12452	1.23193	1.29274	1.29274	1.20355	1.60603	1.60603	0.592742	1.60921	1.60921	2.68257	3.32197	3.54963	0.83705	1.03996	1.03996
0.75	22	0.68	3.27014	1	14	47.5686	47.5686	101.384	108.346	130.846	116.584	9.62933	5.32733	3.22184	8.45963	42.0138	3.69834	4.17761	4.41118	6.21536	5.48831	6.21536	1.4265	2.10272	2.10272	5.0113	6.37475	6.37475	1.42273	1.70187	1.81544	1.84972	3.77509	4.16504	1.45519	1.37464	1.56409	1.46584	0.922673	1.46584	0.886262	1.67471	1.76755	3.24242	3.04553	3.76756	1.11908	1.00445	1.12304
0.75	22	0.68	3.25875	1	14	65.5597	65.5597	106.047	102.423	122.589	124.308	9.43067	5.0413	2.95318	2.48998	-16.7378	3.17644	3.83146	3.95575	5.27826	5.47999	5.47999	1.51662	2.20498	2.20498	4.45319	5.92491	5.92491	1.54172	1.69495	1.82475	2.0985	3.36062	3.88857	0.97001	1.21574	1.21574	1.34507	1.34221	1.37089	1.01554	1.58951	1.63511	2.66612	2.90564	3.33931	0.75215	0.944486	0.963407
0.74	22	0.68	3.24852	1	14	51.659	51.659	101.821	101.372	122.457	114.085	8.09526	5.08131	2.91839	6.33538	-13.4373	2.85802	3.93485	3.93485	5.57422	5.93648	5.93648	1.48897	2.06292	2.06292	5.57245	6.27337	6.52007	1.41775	1.34998	1.41955	2.22339	3.18884	3.52464	0.896958	1.00978	1.10805	1.46368	1.35638	1.46368	0.932963	1.87945	1.87945	2.47822	3.17857	3.42986	1.00954	1.04933	1.11465
0.75	22	0.68	3.21507	1	14	50.9255	50.9255	97.8035	98.1687	117.461	113.103	9.5334	5.06588	2.86591	3.99786	4.25274	3.23089	3.63822	3.93518	5.72019	5.86691	5.86691	1.94018	1.74124	2.0069	5.25143	6.13614	6.19308	1.61675	1.35954	1.76311	2.27418	3.37629	4.04744	1.16086	1.56099	1.56099	1.22976	1.10676	1.22976	0.795088	1.61582	1.62364	3.14502	3.04708	3.70638	0.77847	0.838961	0.999708
0.74	22	0.7	3.33219	1	14	70.466	70.466	92.6819	99.2509	123.423	106.522	9.827	4.86695	2.76758	1.79423	-9.22597	3.45353	3.79498	3.79779	5.63393	5.51197	5.67533	1.84407	2.5963	2.5963	4.18768	5.58789	5.58789	1.47147	1.31895	1.53076	2.14142	3.51476	3.65962	1.11088	1.0102	1.17706	1.20011	1.30105	1.3309	0.773821	1.71174	1.71174	3.34829	3.31602	3.9256	1.10023	1.15708	1.30124
0.72	22	0.64	3.40249	1	14	60.4057	60.4057	97.5191	98.9251	122.349	117.528	9.82513	6.82061	2.98643	2.70421	3.69981	2.88864	3.66652	3.72022	5.80407	5.69963	5.84298	1.53876	1.95624	1.95624	4.6392	7.20992	7.20992	1.36176	1.451	2.00266	2.63394	4.12104	4.12104	1.09904	1.71471	1.71471	1.63454	1.57112	1.70339	0.839237	1.81493	1.81493	3.423	2.87739	4.00901	1.07714	1.04047	1.18935
0.72	22	0.68	3.42573	1	14	67.2205	67.2205	95.421	92.92	114.08	111.428	9.70199	4.57268	2.50216	2.92447	-3.75121	2.50888	3.36432	3.36432	5.38609	5.64433	5.64433	1.53223	1.93696	1.93696	4.54623	5.88915	5.88915	1.01616	1.37804	1.37804	2.3891	3.16548	3.62821	1.20829	0.87792	1.20829	1.36918	1.31837	1.52707	0.987365	1.82828	1.87341	2.93685	3.15657	3.90938	1.33917	0.865551	1.33917
0.72	22	0.66	3.42345	1	14	73.9385	73.9385	93.0513	91.3347	114.5	111.245	9.29695	5.25298	2.59744	4.26461	39.1584	2.73753	3.49831	3.49831	5.67935	5.33704	5.67935	1.37722	2.27379	2.27379	5.38563	6.04869	6.22335	1.34457	1.09421	1.34457	1.9511	3.63644	3.6785	0.99005	1.25962	1.29369	1.76871	1.1822	1.76871	0.637166	1.63089	1.63089	3.00348	3.57937	4.05861	1.04699	1.10201	1.10201
0.72	22	0.7	3.37692	1	14	74.2474	74.2474	100.684	91.8989	117.518	113.141	9.74115	4.27064	3.44004	11.3405	78.78	2.98801	3.75871	4.05164	5.28403	5.06904	5.29913	1.74825	2.20515	2.36213	5.03607	6.13835	6.13835	1.13439	1.37381	1.47004	1.53238	3.76524	3.76524	1.14024	1.44408	1.47825	1.43028	1.28256	1.64296	0.822589	1.79476	1.79926	3.54903	2.87359	4.17275	0.82892	0.798685	0.95325
0.73	22	0.68	3.30589	1	14	45.4038	45.4038	101.507	87.0425	109.199	111.504	10.3373	4.09554	2.79022	6.61471	24.6812	2.31714	3.81186	3.81186	4.86637	5.15647	5.15647	1.4184	2.19175	2.19175	4.76811	5.3731	5.78775	1.28675	1.59057	1.72311	2.28405	3.19243	3.56813	1.02651	1.34487	1.34487	1.54609	1.24704	1.54609	0.822055	1.60124	1.62316	2.99853	3.01481	3.25007	1.01288	0.981534	1.12228
0.73	22	0.68	3.2659	1	14	38.8323	38.8323	100.48	90.2875	113.518	126.438	8.74801	5.11058	2.80881	1.09281	-14.8242	2.87631	3.61525	3.61525	5.26374	5.34359	5.42302	1.14698	2.22655	2.22655	4.67379	5.93293	5.93293	1.33457	2.01484	2.01484	2.36314	3.40192	3.68059	1.06022	1.38764	1.38764	1.21746	1.16785	1.30003	0.967651	1.7337	1.73685	2.84021	3.12506	3.44473	1.04572	0.757969	1.12607
0.75	22	0.7	3.22002	1	14	36.5547	36.5547	94.206	98.4917	112.321	115.759	10.2392	4.98954	3.14264	5.99571	10.8512	3.03777	3.27493	3.30451	5.50085	5.49665	5.62873	1.56761	1.66996	1.66996	4.58905	6.10943	6.22985	1.6691	1.49218	1.77963	2.68914	3.36124	3.94753	1.06366	1.48761	1.51194	1.52233	1.17373	1.67961	0.874003	1.9292	1.96446	3.26189	3.36909	3.68482	1.13745	0.790997	1.13745
0.75	22	0.7	3.20434	1	14	52.6634	52.6634	104.647	95.4938	117.209	121.652	10.0976	5.32976	3.16832	5.33485	13.7275	3.33996	3.70094	3.71555	5.21615	5.84736	5.84736	1.83043	2.20751	2.23578	4.6043	5.70525	5.70525	1.67627	1.60088	1.67627	2.56288	3.93907	4.50876	0.97046	1.91342	1.91342	1.1791	1.31523	1.35488	0.958609	1.74282	1.80719	3.27226	3.08995	3.65176	0.895672	1.01708	1.01708
0.74	21	0.66	3.34362	1	14	57.722	57.722	95.7193	95.9765	119.698	117.479	9.53142	4.88705	2.95843	8.76741	77.673	3.58133	3.74199	4.29467	5.69716	5.71646	5.74146	1.87147	1.71262	2.20288	4.96507	6.25885	6.25885	1.79066	1.50909	1.90291	2.10173	3.81068	3.86236	1.66446	1.42628	1.66446	1.56378	1.04852	1.56378	0.751736	1.74675	1.74675	3.00939	3.49692	3.66369	1.27559	0.950258	1.27559
0.75	21	0.68	3.29864	1	14	71.713	71.713	95.8248	103.73	127.804	128.933	11.6719	5.52422	3.31184	3.67962	87.6601	2.93935	3.86639	4.12607	5.99818	6.0316	6.0316	2.11523	1.76979	2.11523	5.10766	5.88467	5.88467	1.35484	1.26292	1.56215	2.30503	3.71527	4.18055	1.17386	1.76661	1.76661	1.28696	1.45242	1.45242	0.705626	1.56057	1.56057	4.11152	3.50288	4.33123	1.0162	1.22937	1.22937
0.74	21	0.66	3.27538	1	14	65.3063	65.3063	106.441	107.168	133.502	116.278	9.41521	5.84709	3.12896	4.94561	103.32	2.97036	3.76303	4.10132	5.36719	5.29916	5.36719	1.71723	2.21313	2.21313	5.07402	6.06387	6.06387	1.23855	1.7198	1.7859	1.78292	3.42528	3.67539	1.20192	1.41893	1.41893	1.13621	1.16821	1.17269	0.651458	2.04056	2.04056	2.85531	2.8226	3.58282	1.18786	0.941282	1.23571
0.75	21	0.7	3.24644	1	14	61.0999	61.0999	107.869	99.1833	122.168	116.768	9.61867	4.89062	3.25697	1.13877	209.659	2.96789	3.66378	4.0378	5.21899	5.55291	5.57133	1.52434	2.31802	2.31802	4.47638	5.39269	5.39269	1.19388	1.66625	1.71241	2.33358	3.81214	4.61267	1.08785	1.53455	1.57486	1.29234	1.415	1.415	0.956308	1.59086	1.59086	2.53922	3.12277	3.59913	0.723937	1.05613	1.05613
0.76	21	0.7	3.15379	1	14	63.2593	63.2593	105.289	105.543	127.267	116.349	8.89073	5.45499	3.36324	-0.420977	240.436	2.97781	4.18556	4.41555	6.03685	6.03271	6.07412	1.65498	2.24957	2.24957	4.54895	5.28582	5.28582	1.22168	1.39782	1.39782	2.33523	3.64239	4.28414	1.0005	1.42029	1.42029	1.41719	1.68363	1.6864	0.840605	1.50785	1.50785	3.26755	3.51193	4.11564	0.821946	1.35895	1.35895
0.77	21	0.72	3.05594	1	14	77.8999	77.8999	110.763	115.438	144.01	121.875	11.1811	6.28194	4.16325	0.880467	197.864	3.20961	4.51004	5.00837	5.54056	4.97246	5.54056	1.60006	2.31431	2.31431	4.7844	5.88122	5.88122	1.41566	1.81732	1.86875	1.81731	4.21648	4.28675	1.19521	1.88366	1.88366	1.36148	1.40088	1.5665	1.02539	1.71763	1.71763	3.30545	3.08211	3.916	1.18919	0.988001	1.33781
0.75	21	0.72	3.04233	1	14	67.0509	67.0509	103.24	105.657	132.128	125.488	9.99054	4.73682	3.37178	1.20013	37.6387	2.76833	4.26009	4.26009	5.258	5.67736	5.67736	1.92022	1.68373	2.22516	4.07773	5.572	5.572	1.53394	2.40406	2.40406	2.16216	3.50515	3.98642	0.9829	0.973793	0.983597	1.44351	1.63429	1.63429	0.686865	1.64149	1.64149	2.97306	3.12385	3.53533	1.26587	0.820806	1.26587
0.75	21	0.7	3.30584	1	14	81.131	81.131	102.758	95.0013	121.061	116.264	9.88081	5.17433	3.36087	7.79404	11.7511	3.21331	3.86343	4.11588	5.67071	5.52619	5.67071	1.01467	2.41617	2.41617	4.89628	5.97606	5.97606	1.58775	1.34384	1.62097	2.15416	4.08157	4.17653	1.29615	1.93239	1.93239	1.43573	1.6696	2.02531	0.878136	1.58303	1.66943	3.46837	3.3347	4.00025	1.26538	0.834604	1.26538
0.74	21	0.68	3.31652	1	14	69.4039	69.4039	104.168	98.1693	125.268	112.986	9.63032	5.33625	2.80429	6.44398	71.8786	3.26971	3.64277	4.09693	5.7748	5.32891	5.7748	1.87949	2.02285	2.1544	4.58815	5.63803	5.63803	1.74865	1.35009	1.74865	1.97913	3.618	3.618	0.807535	1.43906	1.43906	1.21606	1.29099	1.49285	0.809734	1.60733	1.60733	3.47996	3.66854	4.28084	1.03366	0.973996	1.10539
0.74	21	0.7	3.33031	1	14	49.822	49.822	100.404	96.335	121.286	109.403	10.4022	4.37818	3.03253	5.36688	79.2297	2.72348	3.54413	3.54413	5.82303	5.95048	5.95048	1.4838	1.93303	1.93303	4.71259	6.10989	6.10989	1.44079	1.21966	1.44079	2.22729	3.72515	3.75404	1.07732	1.37247	1.37247	1.23776	1.17579	1.39942	0.730458	1.63737	1.63737	3.33733	3.39803	3.98003	0.927159	0.796028	1.0074
0.74	21	0.68	3.31478	1	14	65.243	65.243	101.854	93.8521	115.594	121.401	9.17659	4.22541	2.6409	7.99994	60.1447	2.98499	3.31638	3.49515	5.47597	5.13212	5.47857	1.60379	1.75226	1.7775	4.70115	5.81164	5.97395	1.25212	1.30588	1.313	1.92929	3.55617	3.55617	1.23339	1.24141	1.53749	1.26904	1.14212	1.26904	0.919306	1.73241	1.78074	3.30803	3.39991	3.79704	0.996947	0.868236	1.01944
0.74	21	0.7	3.23196	1	14	68.4944	68.4944	101.387	92.8897	105.76	120.133	10.0219	4.51013	3.00109	-0.95457	-5.05171	2.56145	3.5325	3.5325	5.38352	5.85418	5.85418	1.30743	1.99613	1.99613	4.71546	6.12536	6.12536	1.32867	1.39398	1.40238	2.32704	3.53649	3.88756	1.00494	1.1138	1.1138	1.32668	1.25806	1.50931	0.817979	1.30433	1.30433	3.08281	3.61728	3.69121	0.984568	0.689351	0.984568
0.75	21	0.72	3.1806	1	14	45.9929	45.9929	102.562	90.2829	113.706	121.188	8.04815	4.63215	3.05307	6.2203	33.6566	3.15987	3.56586	3.56586	5.9158	6.02233	6.02233	0.984396	1.79168	1.79168	4.69897	6.23222	6.23222	1.56015	1.49601	1.63603	1.8728	3.52605	3.72349	1.20044	1.33144	1.54798	1.14194	1.271	1.271	0.782231	1.68676	1.69719	3.40218	3.25371	3.57589	1.04223	0.934794	1.04223
0.74	21	0.7	3.13827	1	14	65.9764	65.9764	100.404	93.0238	115.093	114.34	8.96879	4.71446	2.80677	13.9367	24.6739	2.55965	3.89326	3.89326	6.0253	5.25121	6.04119	1.79771	2.36975	2.36975	4.87386	6.22133	6.22133	1.4594	2.02442	2.02442	2.48191	3.50843	4.04046	1.44003	1.805	1.98246	1.59588	1.06154	1.59588	0.586188	1.61266	1.6202	3.1469	3.25728	3.47207	1.1222	0.969023	1.19284
0.67	20	0.64	4.4391	1	11	51.5319	51.5319	82.1927	85.1285	91.0153	110.644	8.80172	5.07123	2.4273	15.9741	-4.9871	3.23125	3.47297	3.47297	6.41894	6.50156	6.55376	1.13589	2.6954	2.6954	5.14596	5.27919	5.77089	2.13083	2.07553	2.27383	1.76946	3.4119	3.4119	0.588442	0.661702	0.786271	1.0923	1.27779	1.77673	1.02145	1.71625	1.71625	3.20728	3.00307	3.36038	1.54084	0.912626	1.54084
0.68	20	0.62	4.4139	1	11	40.7951	40.7951	94.7696	89.2004	107.482	104.361	8.7147	5.3792	2.88805	21.0551	133.661	2.94508	3.31208	3.43068	6.68844	6.9792	7.01487	1.23452	2.69897	2.69897	5.49605	6.05571	6.09843	1.46518	1.87045	1.97976	2.00908	3.36876	3.40183	0.851266	0.923011	0.923011	0.83556	1.08321	1.08321	0.886904	1.64519	1.64519	3.15723	2.63567	3.42873	1.23083	1.20016	1.23664
0.67	20	0.62	4.30639	1	11	78.966	78.966	94.8062	88.3413	109.06	101.816	10.0458	4.98858	3.27806	16.9514	275.395	2.42274	4.02747	4.02747	5.92427	6.30238	6.35042	1.20855	2.68835	2.68835	5.16529	4.84591	5.49774	1.17855	2.61033	2.61033	1.73176	3.31195	3.31195	0.714751	1.03329	1.03329	1.21482	1.02936	1.38406	0.680847	1.60304	1.60304	1.81571	2.24494	2.65194	0.65001	1.35597	1.35597
0.68	20	0.64	4.23032	1	11	58.1854	58.1854	89.5257	80.3203	100.898	108.459	10.9704	5.11273	3.66072	-3.2127	48.0466	3.29473	4.03835	4.36348	7.02172	7.08541	7.23084	1.46417	3.04534	3.04534	4.75232	5.66261	5.66261	1.79784	2.43987	2.52867	1.99804	3.22854	3.22854	0.71845	0.783311	0.789615	1.48598	1.26121	1.82875	1.14495	1.66889	1.88017	2.34884	3.16795	3.26402	1.84886	0.796221	1.84886
0.68	20	0.62	4.09901	1	11	66.5326	66.5326	98.0584	78.3089	98.709	101.523	9.06013	4.90619	2.93836	-2.10347	-86.063	3.37696	3.87293	3.87293	6.84064	6.07399	6.84064	1.45995	2.88151	2.88151	5.52795	6.1203	6.1203	1.86973	1.9746	2.08465	1.90139	3.56152	3.56152	0.785328	1.24313	1.24313	0.870212	1.35659	1.35659	0.62763	1.50182	1.51303	2.32617	2.91285	3.14962	1.34272	0.780101	1.34272
0.7	20	0.66	3.78638	1	11	48.8251	48.8251	95.0292	88.2808	112.821	107.452	9.35707	4.69726	2.97027	-4.7084	-26.1013	3.15089	4.02021	4.02021	5.62422	5.62698	5.65798	1.18222	3.06949	3.06949	4.57216	6.19689	6.19689	2.49805	1.75874	2.49805	1.65288	3.98245	3.98245	0.698864	0.942309	0.942309	0.759879	1.13891	1.28491	1.04027	1.73065	1.77382	2.65845	3.39502	3.43338	1.33743	1.15783	1.36029
0.7	20	0.64	3.81114	1	11	43.2977	43.2977	97.1406	88.145	109.29	116.637	10.5109	5.06026	2.86729	1.22951	67.9589	3.391	3.58654	3.81534	5.95334	6.45517	6.45517	1.36268	2.28771	2.28771	5.14517	6.44931	6.44931	1.62238	1.73482	1.87751	1.63183	3.47343	3.47343	1.10117	1.05036	1.251	0.674155	0.765427	0.7942	1.30194	1.81532	2.00248	2.96313	2.99337	3.67945	1.20614	1.00863	1.20614
0.7	20	0.64	3.84311	1	11	58.4058	58.4058	92.2552	90.9566	113.873	116.589	10.4512	5.48953	2.87068	-0.479827	125.559	2.99503	3.7398	3.77343	6.6693	6.24011	6.6693	1.6759	2.45993	2.45993	5.2216	6.04368	6.04368	1.5291	2.00693	2.00693	1.30472	3.46815	3.46815	0.799148	0.973598	0.973598	0.804628	0.963546	1.18786	1.17305	1.76465	1.9082	3.52103	3.2471	3.777	1.52836	0.79674	1.52836
0.7	20	0.66	3.82511	1	11	55.3423	55.3423	95.3397	91.5803	114.903	112.366	10.6291	5.53123	3.52472	-0.224538	71.725	3.34902	3.88833	4.19559	5.89752	6.61642	6.64296	1.59923	2.86358	2.86358	5.01484	5.09291	5.35004	1.42712	1.78172	1.86733	1.512	3.67111	3.67111	1.03322	1.071	1.10749	1.01771	0.906872	1.13575	0.828392	1.69338	1.69338	3.09595	3.4655	3.84212	1.17363	1.22439	1.23974
0.71	20	0.64	3.82976	1	11	42.3494	42.3494	97.1255	92.2312	116.465	116.447	10.7888	4.9299	3.07155	1.78481	50.6567	3.34153	3.69578	4.01979	6.62403	5.78247	6.62403	1.43945	2.68269	2.68269	4.97913	6.02157	6.02157	1.79979	2.26828	2.35933	1.56784	3.62563	3.62563	0.707272	0.976733	0.976733	1.14506	1.00837	1.36696	1.23688	1.47671	1.57154	3.42778	2.91864	3.51698	1.15925	0.891894	1.23274
0.7	20	0.66	3.83538	1	11	39.7007	39.7007	92.4925	83.3537	104.625	109.469	9.47949	5.58933	2.80273	6.82674	77.0174	3.12724	3.74583	3.74583	5.85104	6.86947	6.86947	1.43581	2.84144	2.84144	4.52705	5.65151	5.65151	1.43661	1.48737	1.5512	1.59589	3.09295	3.09295	0.703784	0.698013	0.830891	0.802022	1.25008	1.25008	1.02203	2.08417	2.08417	2.76566	3.42258	3.54874	1.1441	1.1144	1.28789
0.69	19	0.64	4.10798	1	10	46.805	46.805	94.7238	85.472	106.482	115.312	10.1633	5.42882	2.64004	13.0407	32.7186	3.48662	3.67066	3.6787	6.35395	6.58573	6.58573	1.84492	2.60666	2.60666	5.29499	5.68258	5.95555	1.5527	1.57319	1.69442	1.87676	3.82183	3.82183	0.811707	0.817304	0.947267	0.645992	0.903854	0.903854	1.53212	2.09243	2.09243	3.38064	3.21348	3.64216	1.35804	1.07435	1.42004
0.7	19	0.64	4.11332	1	10	50.5755	50.5755	93.9104	84.1995	106.782	116.418	11.5969	5.14486	3.29691	14.9625	-12.5231	3.7444	3.444	3.81294	6.82907	7.06124	7.06124	1.63088	2.59886	2.59886	5.54686	5.82826	6.2183	1.733	1.737	1.80145	1.74413	2.64855	2.64855	0.788341	0.974024	0.974024	0.90619	0.998183	1.07292	1.21242	1.47613	1.47613	3.5644	2.98698	3.661	1.09872	1.11342	1.22788
0.69	19	0.64	4.08766	1	10	37.6419	37.6419	93.9769	85.9341	106.08	110.563	9.93887	4.55965	3.1214	15.4067	-39.7456	3.11242	3.86747	3.88741	6.87879	6.53678	6.87879	1.16718	2.69263	2.69263	5.31478	6.05267	6.23455	1.7306	2.01449	2.1342	1.53514	3.28155	3.28155	0.667118	0.825376	0.897508	1.00746	1.1773	1.26483	1.10246	1.96052	1.96052	3.04458	2.57555	3.19529	0.974581	1.29685	1.29685
0.7	19	0.66	4.09847	1	10	55.9302	55.9302	96.1692	91.7381	114.107	122.392	11.3399	5.29275	3.35966	-1.99324	82.4729	3.33239	3.7591	3.7591	6.90403	6.86662	7.00062	2.04946	2.63882	2.63882	6.0736	6.21605	6.32539	1.62814	1.61773	1.63828	1.11644	3.03366	3.03366	0.546422	1.21907	1.21907	0.899466	0.904048	1.00387	1.77928	2.00576	2.27447	3.00525	3.31756	3.91653	1.43743	0.891632	1.43743
0.68	19	0.62	4.09525	1	10	47.2797	47.2797	96.0568	86.412	110.244	115.426	9.34891	5.45268	2.47237	-0.329442	13.6924	3.04258	3.89031	3.89031	6.61756	6.41256	6.61756	1.32494	2.95744	2.95744	5.45292	6.48073	6.48073	1.81287	1.8357	1.85782	1.46085	3.42172	3.42172	0.665325	1.37546	1.37546	0.805534	1.26785	1.26785	1.09837	2.36844	2.36844	2.63247	3.23174	3.75075	1.38596	1.42588	1.52542
0.69	19	0.62	4.09144	1	10	35.2075	35.2075	94.3639	90.4106	108.924	113.501	10.6439	5.50576	2.76356	6.45261	13.6884	2.90901	3.60105	3.60105	6.66334	6.99524	6.99524	1.4622	2.39153	2.39153	5.42299	6.20564	6.20564	1.53059	1.79287	1.79287	1.38529	3.44187	3.44187	0.699139	0.897753	1.11671	0.782337	0.94481	0.94481	1.17978	1.81184	1.86091	3.16155	3.47665	3.68324	1.49653	1.09841	1.5096
0.7	19	0.64	4.10125	1	10	48.4391	48.4391	91.8807	88.8876	111.58	121.055	10.651	5.91121	2.92785	4.26232	64.6298	3.3032	3.71777	3.72465	6.55079	6.64035	6.65207	2.19685	2.5092	2.52376	5.35292	5.66901	5.82525	1.8433	1.92392	1.92392	1.38165	3.30306	3.30306	1.02802	1.04223	1.15429	0.974313	0.77185	0.974313	0.871189	1.9977	1.9977	3.4775	3.62946	4.06024	1.812	1.30117	1.8643
0.69	19	0.66	4.13107	1	10	43.348	43.348	89.9366	83.3438	107.114	116.028	9.41864	5.59791	2.94181	0.624936	177.359	2.99315	3.62088	3.62088	6.80138	6.88071	6.8856	1.4656	2.42826	2.42826	5.49993	6.31867	6.31867	1.53999	1.69643	1.75828	1.87548	3.17143	3.17143	0.560228	1.29193	1.29193	0.865861	1.05299	1.23865	1.34112	1.55042	1.62988	3.18003	3.18751	3.55554	1.11102	1.0166	1.3105
0.68	19	0.64	4.11412	1	10	51.1852	51.1852	88.6518	89.5798	102.33	109.918	10.8569	5.74827	3.06346	-3.91872	165.606	2.92174	3.88508	4.01604	6.6316	6.20111	6.6316	1.86639	2.57209	2.57209	5.70803	5.71137	6.28402	1.42461	1.44955	1.58228	1.80021	3.5807	3.5807	0.607648	1.3711	1.3711	0.884813	1.39708	1.39708	1.32388	1.93999	2.09808	3.74869	3.39778	4.32516	1.47536	0.938393	1.47536
0.7	19	0.64	3.98534	1	10	63.1273	63.1273	100.924	83.5899	104.141	118.223	9.51756	5.13076	2.76768	-4.99605	21.03	3.29661	3.4692	3.84587	6.10427	6.08641	6.16265	1.50637	2.453	2.453	4.71325	5.2028	5.2028	1.62335	1.89818	1.89952	1.69508	3.21148	3.21148	0.756463	0.892813	0.892813	0.965768	1.54943	1.8424	0.832821	1.70697	1.8446	3.02929	3.86945	3.99172	1.29273	1.14275	1.56906
0.71	20	0.68	3.8815	1	11	70.8543	70.8543	98.8655	96.1041	116.119	104.221	8.65009	5.46962	3.90661	7.33899	21.4878	4.63668	3.80117	4.63668	5.62399	5.15266	5.62399	2.05886	3.18851	3.18851	4.89398	6.45254	6.45254	2.31548	2.12477	2.72232	2.97878	4.2055	4.2055	1.11174	1.33316	1.45565	1.65797	1.55226	1.65797	1.60392	1.47527	1.60392	2.87685	2.72863	3.38603	1.31507	1.09437	1.31507
0.7	20	0.64	3.91921	1	11	53.2111	53.2111	92.3191	91.323	112.276	119.012	10.644	5.66719	3.49565	5.11427	24.0467	3.65597	4.1774	4.1774	5.65895	6.24478	6.26171	1.68915	2.90128	2.90128	4.39864	5.52201	5.52201	1.77429	1.75028	1.80645	1.6184	3.91307	3.91307	0.965864	1.1037	1.1037	0.840607	1.15777	1.15777	1.46226	1.87031	1.87108	3.24562	3.77325	4.21476	1.31291	1.12881	1.31291
0.71	20	0.64	3.86193	1	11	53.2377	53.2377	98.6678	96.9195	121.392	110.413	11.4795	5.18738	2.81868	1.41659	-0.367256	3.91974	4.13739	4.33094	5.8143	5.44746	5.8143	1.75956	3.58832	3.58832	4.63958	5.88541	5.88541	2.31958	2.60435	3.03327	1.99534	4.03322	4.03322	0.58007	1.01699	1.01699	0.931821	1.13337	1.13337	1.2321	1.92331	1.92331	3.78824	3.30938	4.05755	1.39361	0.973124	1.39361
0.71	20	0.64	3.85181	1	11	50.531	50.531	104.355	103.698	125.516	112.921	10.0694	5.11863	4.02941	1.74911	122.151	3.72477	3.73367	4.5889	4.68613	5.08731	5.11472	1.57214	3.77263	3.77263	4.49097	5.38894	5.38894	1.74749	2.31229	2.63661	1.99064	4.59308	4.59308	0.926221	1.0564	1.0564	0.621414	1.19079	1.19079	1.09449	1.87683	1.87683	2.31075	2.96127	3.66237	1.11836	1.16003	1.23
0.68	20	0.66	4.32872	1	11	52.9127	52.9127	88.2296	87.5794	113.469	100.689	9.89459	5.14559	2.54713	10.0522	-102.473	3.70124	4.31753	4.83764	5.81331	5.80103	5.81331	1.41107	4.0748	4.0748	6.01257	6.14497	6.39698	2.02955	1.28597	2.02955	1.77634	3.38666	3.38666	0.787275	1.46596	1.46596	1.00116	0.674052	1.31359	1.77384	1.57658	1.87349	2.08531	2.84237	3.46241	1.44666	1.34605	1.70981
0.7	20	0.66	3.9434	1	11	71.6283	71.6283	88.8959	87.3461	111.049	108.866	9.94825	5.56856	3.22544	4.01301	-38.6422	3.58697	4.18896	4.18896	6.37155	6.09086	6.37155	1.56761	3.50366	3.50366	5.0521	5.67385	5.99627	1.82911	1.6584	1.82911	1.86693	4.04445	4.04445	0.979299	1.04342	1.04342	1.39473	0.80099	1.40784	1.27843	2.30066	2.30066	3.6287	3.89244	4.4666	1.25465	1.50633	1.62677
0.69	20	0.64	3.96598	1	11	59.1813	59.1813	93.9724	82.4329	107.256	112.534	9.92993	5.29378	2.85885	11.0817	-8.13123	3.38436	3.96973	4.01621	5.82769	6.01142	6.01142	1.58997	3.24157	3.24157	4.30754	6.48076	6.48076	1.56406	1.97393	2.06849	1.72114	4.18554	4.18554	1.0604	0.98566	1.13753	0.858719	1.00366	1.00366	1.0731	1.96384	1.96384	3.67884	3.44967	4.06675	1.37425	1.14644	1.43372
0.7	20	0.64	4.01596	1	11	49.3402	49.3402	91.8557	85.4672	106.463	113.958	10.6358	5.18388	2.87333	3.48372	60.7406	3.61694	3.64639	3.9466	6.06922	6.17683	6.25311	1.54372	2.70025	2.70025	4.72497	6.79294	6.79294	1.98152	1.75259	2.04597	1.83598	4.04586	4.04586	1.25413	1.03918	1.25413	0.69248	0.847482	0.847482	1.56127	2.0287	2.0287	3.64042	3.50753	3.89634	1.47446	1.54908	1.87279
0.68	20	0.64	4.03371	1	11	64.1696	64.1696	88.7609	85.854	107.073	115.212	10.1146	5.37279	3.39553	0.640483	136.971	3.97493	3.88358	4.33659	6.34852	6.30748	6.44749	2.07058	2.53544	2.53544	4.65188	5.44715	5.44715	1.82692	1.66257	1.82692	1.79186	3.8002	3.8002	0.88814	0.93748	0.93748	0.675299	1.37405	1.37405	1.55296	2.33489	2.33489	3.57778	2.91361	3.65117	1.3514	1.4435	1.58483
0.69	20	0.64	3.98657	1	11	71.513	71.513	90.0793	83.6535	105.024	109.291	10.7099	4.72473	2.73889	-1.99875	143.122	3.83114	3.56973	4.03737	6.17014	6.15161	6.17014	1.9021	2.86437	2.86437	4.87226	5.83018	5.83018	1.84727	2.0485	2.08265	2.22847	3.90161	3.90161	0.816863	0.878285	0.963514	1.0635	1.13849	1.34181	1.23803	2.03648	2.03648	3.3159	3.33867	3.66198	0.974263	1.17502	1.35418
0.69	20	0.64	3.98413	1	11	72.7302	72.7302	91.2578	83.0714	102.869	112.425	8.72329	5.01899	3.44494	-5.66246	79.0022	3.41953	3.87878	3.87878	6.37669	6.67479	6.70606	1.41585	2.96332	2.96332	4.86507	5.81781	5.81781	1.65957	1.66066	1.76637	1.85778	4.11169	4.11169	0.892585	1.02405	1.07587	0.893473	0.816659	0.964159	1.07783	1.94288	1.94288	3.67394	3.41103	4.3035	1.33815	0.966996	1.33815
0.71	20	0.66	3.97697	1	12	44.7881	44.7881	91.9118	88.8533	110.394	110.694	11.3561	5.03455	2.94222	4.94429	-19.9483	3.86958	3.93974	4.18924	6.3939	6.57066	6.62433	1.6812	2.82565	2.82565	5.37905	5.66932	5.89187	1.40136	1.86414	1.86414	2.18111	4.74898	4.74898	1.33818	1.17646	1.3942	1.15205	1.64894	1.67286	1.11071	1.40904	1.40904	3.25434	3.76785	3.87534	1.34546	1.13121	1.41215
0.69	20	0.64	4.09552	1	12	62.4396	62.4396	88.4092	89.2517	110.986	113.811	9.31342	6.35256	3.4639	5.22117	62.4105	4.34425	3.65713	4.34425	6.84456	7.095	7.095	1.90715	3.11146	3.11146	5.56181	6.76766	6.76766	1.95939	2.12028	2.26075	1.93404	4.03082	4.03082	1.27597	1.22079	1.3427	1.22425	1.33186	1.60086	1.17715	1.74593	1.74593	3.63127	3.34599	4.01516	1.94315	1.11962	1.94315
0.69	20	0.66	4.16285	1	12	76.5929	76.5929	91.6703	85.2914	106.117	110.508	11.7122	4.9424	2.61937	7.84135	73.2557	3.69556	4.02874	4.02874	6.10943	5.96486	6.10943	1.41148	3.19357	3.19357	5.02261	5.72914	5.72914	1.66691	1.89257	2.06163	1.70605	3.82152	3.82152	0.931032	1.18221	1.18221	1.24345	1.0726	1.43058	1.30596	2.06057	2.06057	3.20599	3.38439	3.5808	1.07175	1.00052	1.1665
0.7	20	0.66	4.10336	1	12	59.3825	59.3825	95.4479	84.8142	101.649	104.788	9.31453	4.35655	2.76106	3.03747	123.222	3.06123	3.85485	3.85485	6.24684	6.41494	6.445	0.992754	3.4313	3.4313	4.84966	5.19805	5.19805	1.57646	2.13439	2.46724	1.99553	3.57916	3.57916	0.995232	0.91444	0.995232	1.21441	1.20229	1.49416	1.03923	1.88964	1.88964	2.80897	3.49998	3.64967	0.800721	1.20916	1.20916
0.69	20	0.64	4.03516	1	12	43.5458	43.5458	96.8957	87.3989	105.55	105.744	7.42466	5.33709	3.26451	-3.06539	135.369	3.40337	4.1808	4.1808	6.37052	6.39105	6.42909	2.04381	2.92185	3.11847	4.68933	5.83468	5.83468	1.22229	1.21265	1.2804	1.75786	3.46495	3.46495	0.8945	1.28298	1.28298	1.0009	0.968221	1.05958	1.6279	1.82036	2.0213	3.03154	3.04734	3.76481	1.59739	1.14536	1.6579
0.7	20	0.64	3.98062	1	12	51.8835	51.8835	96.9673	87.12	107.427	111.642	10.868	4.60828	2.34051	-2.97499	35.6744	3.50248	4.24051	4.24051	5.88971	5.74827	5.88971	1.58711	2.9202	2.9202	4.9708	5.54709	5.54709	1.84751	1.66991	2.05663	1.62278	3.21528	3.21528	1.0225	1.07716	1.27547	1.09336	1.1308	1.44623	1.63789	1.76486	1.77238	3.04385	3.3712	3.51463	1.35381	0.696711	1.35381
0.71	20	0.64	4.0017	1	12	70.7173	70.7173	89.1285	94.23	117.364	120.996	11.6027	5.82393	3.32263	-2.75574	148.971	3.45481	3.64729	3.85086	6.58375	6.32642	6.58375	1.94834	2.46479	2.46479	5.67436	6.60887	6.60887	1.62285	1.43968	1.62285	1.58252	4.3041	4.3041	0.961663	0.941143	0.96349	0.922594	0.802625	1.10554	1.19847	2.10295	2.10295	3.81656	3.36549	4.08195	1.33496	1.2174	1.55163
0.69	20	0.64	4.0463	1	12	69.6541	69.6541	90.22	88.8802	110.341	119.108	11.1507	5.18253	3.44367	-3.3782	122.601	3.62609	3.65127	4.09087	6.70202	6.59767	6.80402	2.0232	2.81072	2.81072	6.11727	6.72357	6.72357	1.68666	1.63478	2.1252	1.06615	3.95784	3.95784	0.793018	1.06629	1.06629	0.955405	0.835091	1.32239	1.38435	2.17957	2.25042	3.12074	3.5206	3.93255	1.15807	1.28219	1.55676
0.69	20	0.64	4.00326	1	12	45.2172	45.2172	93.1777	86.4233	97.693	118.756	9.77174	4.15058	2.68675	-6.30621	49.5157	3.08056	3.26913	3.38958	6.53202	6.72117	6.74738	1.3998	2.41376	2.41376	5.51874	6.22385	6.22385	1.83829	1.65082	1.93643	1.81697	3.57635	3.57635	1.05028	0.919069	1.05028	1.1045	0.924248	1.36237	1.41782	1.82669	1.82669	3.0308	3.52687	3.64509	1.27039	1.15837	1.27039
0.68	20	0.62	3.98409	1	12	35.448	35.448	91.4918	86.0094	108.056	115.203	9.50415	5.56945	3.17306	-3.12222	31.8867	3.05883	3.83399	3.83399	6.98087	6.25635	6.98087	1.15393	2.49204	2.49204	5.90429	6.30179	6.73302	1.97857	2.15085	2.39657	1.35863	3.42983	3.42983	0.594032	1.47903	1.47903	1.26336	1.16664	1.72687	1.3254	1.70174	1.70174	2.8822	3.24911	3.61186	1.35518	0.973417	1.35518
0.69	20	0.64	3.94843	1	12	37.3597	37.3597	93.0386	92.5482	107.515	110.746	9.98937	5.44211	2.68038	4.07966	52.7253	3.07833	3.91576	3.91576	5.88978	6.32349	6.32349	1.51615	2.78883	2.78883	4.94032	6.47044	6.47044	1.70174	1.85171	1.95934	1.60395	3.76116	3.76116	0.857957	1.12948	1.12948	0.709963	0.850183	1.22695	1.43334	1.96113	1.96113	2.99	3.81445	3.94083	1.46874	0.936362	1.46874
0.69	20	0.64	3.88531	1	12	42.7677	42.7677	94.632	87.4729	110.316	111.568	10.4939	5.02612	2.74831	-0.666043	109.118	3.23886	4.23001	4.23001	5.67635	5.63572	5.68874	1.89739	2.44296	2.44296	4.99118	5.99714	5.99714	1.45713	1.60322	1.75194	1.5072	3.50445	3.50445	0.770993	1.0946	1.0946	0.844648	0.917526	1.21135	1.60097	1.99417	2.00504	2.75694	3.30197	3.63516	1.20544	0.766926	1.20544
0.69	20	0.64	4.23867	1	10	46.5318	46.5318	88.2022	93.3002	117.066	116.777	10.2988	5.73133	2.84406	8.80543	-81.4157	3.62191	3.56083	3.62334	6.67636	6.55685	6.67636	1.71805	3.00286	3.00286	5.26754	7.04672	7.04672	2.00354	2.10598	2.2144	1.5133	3.62002	3.62002	0.83185	0.897722	1.04065	0.797355	1.51664	1.57979	1.55122	1.96124	1.96124	3.43562	2.84719	3.66198	1.33703	1.20412	1.39444
0.69	20	0.64	4.07474	1	10	36.2793	36.2793	92.7576	89.6051	108.549	97.4535	9.15758	5.36312	2.67239	17.5466	63.6555	3.49778	3.83614	3.83614	5.83987	6.01253	6.09856	1.53162	2.80388	2.80388	5.03867	5.97515	5.97515	1.39383	1.65782	1.65782	2.15663	3.78008	3.78008	0.808186	1.04545	1.16905	1.06645	1.13905	1.57984	1.55514	1.83204	1.83204	3.20014	3.17844	3.82979	1.01726	1.04174	1.09285
0.7	20	0.66	3.98554	1	10	51.3176	51.3176	97.2044	90.5929	113.707	105.31	10.1719	4.60792	2.78405	16.08	77.9955	3.31292	3.5093	3.5093	5.80645	5.19537	5.80645	1.40613	2.9708	2.9708	4.81937	6.09088	6.09088	1.41446	1.57434	1.57434	2.15957	3.66857	3.66857	1.05421	1.31518	1.32574	1.1064	1.17162	1.54998	1.7517	1.52101	1.7517	3.27253	3.36051	3.86026	1.23408	0.993632	1.23408
0.71	20	0.66	3.85263	1	10	58.0839	58.0839	92.9432	97.8293	121.308	118.509	10.561	5.14321	2.79886	3.71765	-5.9839	3.52166	3.8359	3.89438	6.12722	6.34748	6.39608	2.79645	2.53736	3.14524	5.18486	6.87515	6.87515	1.85353	1.9392	1.97866	1.29913	4.07319	4.07319	0.536025	1.02012	1.02012	0.77193	0.777314	0.98837	1.66833	1.97589	1.97589	3.15493	3.81666	4.12932	0.714236	1.25171	1.25171
0.7	20	0.64	3.87934	1	10	61.741	61.741	93.4801	88.1466	113.361	114.396	9.16656	5.88367	2.88973	12.542	22.2335	3.41239	3.61908	3.91347	6.30625	6.42195	6.4415	1.67599	2.88509	2.88509	4.95816	7.00794	7.00794	1.9336	1.90596	2.00042	1.67336	3.94468	3.94468	0.619707	1.04853	1.04853	1.08931	0.86386	1.08931	1.33947	1.51555	1.6227	3.62528	3.47308	4.41425	1.54327	1.37588	1.54327
0.71	20	0.66	3.91889	1	10	66.3522	66.3522	93.3982	90.6409	116.104	118.653	12.2078	6.00623	2.92887	1.82395	52.3558	3.53997	3.58716	3.98843	6.5401	6.53042	6.67399	2.02092	2.52521	2.52521	5.60629	6.8903	6.8903	1.71904	2.2025	2.26084	1.68105	3.86789	3.86789	0.702735	1.49761	1.49761	0.772298	0.972331	1.23048	1.55571	1.90616	1.96991	3.68438	3.50687	4.00332	1.42682	0.894412	1.44114
0.7	20	0.66	3.93282	1	10	67.2302	67.2302	93.1701	88.586	114.095	117.442	9.8014	6.14827	2.95902	-0.158252	159.16	3.19495	3.45723	3.99341	6.52722	6.23997	6.52722	1.7944	2.2655	2.2655	5.22972	6.63576	6.63576	1.84279	1.86076	2.25406	1.87554	3.88634	3.88634	0.848915	1.17961	1.17961	0.95062	1.21783	1.36618	1.34413	1.95056	1.95056	3.12233	3.335	3.87423	1.75052	1.06834	1.75052
0.71	20	0.66	3.9332	1	10	63.4023	63.4023	97.4573	90.1396	110.558	120.373	9.1353	6.48584	4.90129	-2.50034	269.837	3.6098	3.59547	4.57153	7.48704	7.11808	7.48704	2.36845	2.39254	2.82727	5.48062	6.58521	6.58521	1.43668	1.22443	1.63269	2.05535	3.47356	3.47766	0.96502	0.868474	0.96502	1.1431	0.905186	1.14736	1.0922	2.03881	2.03881	4.14068	3.18154	4.15828	1.10459	1.5153	1.5153
0.7	20	0.64	4.01873	1	10	65.4243	65.4243	92.314	90.2724	119.151	120.652	14.9085	5.99352	2.86883	-15.7434	59.393	2.98652	3.68374	3.78164	5.78498	5.79785	5.79785	2.30062	2.93159	3.0851	4.95246	6.17596	6.17596	2.20286	2.32206	2.56833	1.43129	3.99367	3.99367	0.580011	0.893457	0.893457	0.931414	0.808206	1.23102	0.974438	2.1593	2.19278	2.93527	3.16995	3.65161	1.6239	0.96901	1.72873
0.7	20	0.66	3.98662	1	10	63.9841	63.9841	103.514	91.3169	113.284	110.142	7.66644	4.86195	2.87602	-8.53067	105.706	3.44658	3.3335	3.81224	6.63473	6.02803	6.63473	1.52998	3.14387	3.14387	5.57027	7.20603	7.20603	2.18606	1.83208	2.41759	1.74908	4.05249	4.05249	0.932537	1.3505	1.3505	1.29869	1.32789	1.69103	1.20215	1.4991	1.6012	2.09443	3.21095	3.27454	1.27916	0.728273	1.27916
0.73	21	0.68	3.58493	1	9	36.3074	36.3074	85.7911	94.6857	120.731	111.992	9.23219	5.71243	3.35028	18.8484	37.8851	4.00384	3.822	4.00603	5.31351	5.23681	5.43848	2.70424	2.91452	3.20616	6.19844	9.50163	9.50163	1.71426	1.29367	1.94442	2.2065	5.00757	5.00757	1.16747	0.649526	1.17299	1.33408	1.19209	1.35214	1.2731	2.09207	2.10876	3.22795	2.00135	3.35065	2.19578	1.4314	2.19578
0.71	21	0.64	3.67218	1	9	26.087	26.087	94.2406	96.5178	119.542	110.358	9.11493	4.84325	2.83304	19.0072	68.8691	3.4647	3.19946	3.7081	4.68002	4.71302	4.73885	1.54888	2.67263	2.67263	6.69087	9.72137	9.72137	2.033	1.60352	2.36656	1.90194	5.07776	5.07776	1.20534	0.740115	1.20534	1.63521	1.47208	1.63521	1.53414	2.49968	2.49968	2.36884	2.41814	2.68483	1.29218	1.37545	1.39795
0.69	21	0.62	3.68118	1	9	32.7997	32.7997	90.9856	95.423	120.016	111.277	8.88388	5.50663	2.97758	16.5022	72.9727	3.31215	3.21353	4.20223	4.93385	5.19651	5.19651	1.8233	1.77093	1.92911	6.19713	9.78835	9.78835	2.39748	1.20341	2.39748	1.65859	4.93104	4.93104	0.762207	0.88747	0.88747	1.10454	1.06736	1.17371	0.815094	2.14371	2.14371	2.35407	2.88981	3.27743	1.42152	1.54664	1.83431
0.72	21	0.68	3.65303	1	9	42.494	42.494	89.9247	96.9802	117.594	119.383	8.24866	4.50809	3.06934	11.8574	8.70355	3.4416	3.23654	3.9432	4.86242	4.801	4.96138	1.957	2.46026	2.46026	5.89192	9.66114	9.66114	2.28891	1.584	2.28891	2.51486	4.92547	4.98218	0.843554	0.861335	0.999379	1.02683	0.916236	1.10632	1.50167	2.09117	2.16491	2.82564	2.67858	3.25905	2.22177	1.35382	2.29812
0.74	21	0.7	3.41085	1	9	33.9863	33.9863	105.186	102.475	122.133	131.585	11.8529	5.51057	3.00288	15.2556	56.2566	3.16653	3.7555	4.3406	5.0644	3.98156	5.0644	1.89026	2.21193	2.32389	5.32328	8.84406	8.84406	2.34791	1.76489	2.34791	2.67545	5.49337	5.49337	1.07963	0.96746	1.1695	1.1501	0.97005	1.15519	1.57213	2.3231	2.3231	3.3244	2.74439	3.3292	2.7063	1.31518	2.7063
0.73	21	0.7	3.4092	1	9	48.3792	48.3792	94.9966	96.6484	122.318	112.558	10.2122	4.90805	3.32215	12.134	172.342	3.25642	3.45242	4.26891	5.01648	5.21707	5.21707	2.27202	2.73275	2.73275	5.60514	8.78224	8.78224	1.70934	1.05139	1.87322	1.84075	4.77156	4.77156	0.882504	1.23974	1.23974	1.14008	1.13029	1.1998	1.49733	1.99156	2.02719	3.04419	2.625	3.53024	1.94726	1.18576	2.09531
0.71	21	0.66	3.65836	1	9	30.6596	30.6596	92.6698	93.6355	117.652	108.792	8.70425	5.11738	2.7468	18.24	9.49027	2.97133	3.12314	3.71087	4.78351	5.31252	5.31252	1.51491	2.79176	2.79176	6.176	9.38985	9.38985	1.81462	1.29387	2.11535	2.45725	5.09008	5.09008	0.65723	0.666847	0.749336	0.881617	1.08954	1.15807	1.41867	2.05499	2.15351	2.62612	2.65551	3.3444	1.80128	1.6867	2.13815
0.7	21	0.66	3.63273	1	9	36.4888	36.4888	97.4547	93.6931	114.178	111.417	9.83288	4.75534	3.15778	20.849	209.565	3.00017	2.86439	3.86088	5.34219	5.08943	5.35139	1.97101	1.82334	1.97101	6.59317	9.70819	9.70819	2.12633	1.45948	2.12633	1.78491	5.09541	5.09541	0.909738	0.935809	1.03706	1.00773	1.17465	1.17465	1.10421	2.27124	2.27124	2.52582	2.53871	3.2413	2.00846	1.52324	2.24237
0.72	21	0.68	3.57973	1	9	41.7837	41.7837	94.3164	86.677	108.518	109.928	9.4003	4.1666	2.62847	10.8374	165.353	3.00371	3.26698	3.74801	5.11837	5.15051	5.2155	2.20438	2.82328	2.82328	6.09031	8.31439	8.31439	2.28152	1.84514	2.57164	1.58489	4.10542	4.10542	0.834932	0.730731	0.834932	1.45303	1.02879	1.45303	1.23172	1.95586	1.95586	2.63506	2.57832	3.16879	2.08792	1.62943	2.08792
0.7	23	0.66	3.6412	1	10	38.4966	38.4966	84.1479	89.836	105.222	110.779	10.7076	3.48273	2.37267	16.3918	117.507	2.0252	1.86684	2.32753	3.68221	3.71687	3.71687	1.94889	3.03698	3.03698	4.72767	7.02712	7.1746	1.43245	1.66549	1.67847	1.36193	3.35341	3.35341	1.06521	0.993342	1.17582	1.44388	1.03889	1.44388	0.764081	1.30195	1.43244	2.27948	1.98021	3.21813	1.98874	1.91153	1.98981
0.71	23	0.66	3.569	1	10	36.6833	36.6833	87.4246	92.4419	115.274	117.592	10.3796	5.61508	3.27336	10.9156	123.338	3.13974	3.74482	4.10449	5.1073	4.86656	5.12018	1.88745	2.59129	2.59129	5.28771	8.80751	8.80751	2.10581	1.76876	2.10581	1.88872	4.99171	4.99171	0.54717	0.695499	0.695499	0.867145	1.059	1.059	1.25618	2.25863	2.25863	3.08542	2.51998	3.30512	1.8086	1.14079	1.91023
0.74	23	0.7	3.37297	1	10	27.1659	27.1659	101.719	99.2116	117.996	115.389	11.8774	5.39913	2.88875	13.4044	124.347	3.42998	3.9177	4.63239	4.77321	5.6532	5.6532	2.33676	2.2743	2.36096	6.7098	8.53762	8.53762	2.16345	2.0121	2.53788	1.83276	4.46894	4.47878	0.973056	1.06482	1.06493	0.899043	0.915574	1.07984	1.56036	2.38164	2.38164	1.91147	2.70202	2.74156	1.90305	1.38604	2.26606
0.7	23	0.64	3.51925	1	10	31.977	31.977	92.3432	91.1438	113.704	109.119	9.20556	5.11172	3.1917	13.8645	34.6432	2.85055	3.34324	3.66638	5.46736	5.22412	5.50419	1.42052	2.66639	2.66639	6.98509	9.52535	9.52535	1.73206	1.17829	1.76986	1.84558	4.71874	4.71874	0.732747	0.702787	0.863137	1.07857	1.03219	1.12776	1.31245	2.20015	2.20015	2.95974	2.68979	3.45284	2.20624	1.3314	2.34658
0.71	23	0.66	3.51232	1	10	40.6127	40.6127	97.3614	89.6575	110.073	107.686	7.34898	4.27038	3.09737	18.5277	101.217	3.11278	2.75276	3.51538	4.70155	4.7283	5.01688	1.70412	2.32536	2.32536	6.09942	9.3679	9.3679	1.75292	1.25513	1.75292	2.12066	5.18127	5.18127	0.831174	0.853317	0.88606	0.888912	1.18322	1.19346	1.56943	1.9455	1.9455	2.86699	2.50984	3.25481	1.63234	1.42152	2.0937
0.71	23	0.66	3.50799	1	10	31.3515	31.3515	96.5728	90.7548	114.083	106.235	8.71272	4.51297	3.66935	15.4021	165.729	2.88671	3.26011	4.00642	5.11382	5.69375	5.69375	1.83614	2.39502	2.39502	5.72552	9.21827	9.21827	1.65592	1.14864	1.65592	1.81368	4.51442	4.51442	0.941065	1.13617	1.34742	1.3403	1.15702	1.45777	1.59249	2.48952	2.54382	3.22926	2.84758	3.54352	2.16375	1.51736	2.16375
0.71	23	0.66	3.51044	1	10	50.918	50.918	96.2585	91.2358	112.695	110.142	8.92791	4.81575	3.26511	9.65792	188.027	2.74002	3.34951	3.61755	5.67033	5.5389	5.8571	1.81855	3.32382	3.32382	6.74459	9.31863	9.31863	1.97372	1.47034	2.18879	1.1179	4.46589	4.46589	0.665349	0.64079	0.721463	1.05057	1.32914	1.32914	1.38794	2.16344	2.16855	3.40097	2.79939	3.40097	1.85343	1.33894	1.85343
0.71	23	0.68	3.52452	1	10	38.4063	38.4063	100.727	83.4614	105.415	107.115	6.92058	4.23179	3.6223	12.2478	162.906	2.729	3.31984	3.60812	6.01624	6.15476	6.37339	2.78275	2.86051	2.86051	6.76087	9.78538	9.78538	1.64735	1.2273	1.65143	1.32887	4.06945	4.06945	1.00522	0.527813	1.00522	1.19353	1.19546	1.42292	1.43993	1.94204	1.94204	2.77789	2.81496	3.24322	1.72674	1.1695	1.99298
0.72	23	0.7	3.45802	1	10	40.2919	40.2919	98.2213	88.402	112.766	105.405	10.8747	4.56582	3.27982	12.1605	36.0455	2.88463	2.93659	3.51832	5.51797	5.53918	5.78908	2.21417	2.60009	2.60009	6.62199	9.01776	9.01776	1.71093	1.39062	2.12179	2.67357	4.62774	4.82689	0.76375	0.937825	0.937825	1.00064	0.906591	1.00064	1.59564	1.83439	1.83976	2.77788	2.86907	3.29826	1.93707	1.00321	2.19674
0.73	23	0.66	3.40308	1	10	49.1203	49.1203	93.3424	97.572	120.496	104.974	6.83825	6.11539	3.39103	16.0136	-0.871632	2.85913	3.67594	4.05144	5.27958	5.0292	5.48874	1.58924	2.74714	2.74714	6.35384	9.96531	9.96531	2.22996	1.15125	2.22996	2.08762	5.63771	5.63771	0.747284	1.35633	1.35633	0.96483	1.17693	1.24439	1.32603	2.58028	2.58028	2.50939	2.14271	2.60576	1.69933	1.33389	2.26095
0.76	35	0.76	3.64285	1	22	82.5016	82.5016	137.993	95.5393	109.762	123.848	5.70607	5.4296	4.66525	29.2548	55.2235	5.39314	5.54725	5.55519	4.20316	5.18291	6.08704	5.22045	3.57418	5.22045	3.2063	3.57478	5.50015	1.17765	0.862873	1.56311	1.66159	3.13969	3.17108	1.37543	2.06268	2.06268	2.82764	1.67492	2.82764	2.24178	2.46307	2.46307	2.97209	3.23789	3.23789	1.93039	1.37638	1.93039
0.77	35	0.76	3.65181	1	22	68.9931	68.9931	123.935	94.8709	119.916	112.4	8.263	7.51809	4.64686	23.8732	-33.0382	5.31661	6.118	6.118	3.62077	4.36339	4.36339	4.35535	3.72849	4.55822	4.84048	4.7539	7.80176	1.81622	1.2628	1.81622	2.94708	2.82789	3.14577	1.11569	1.82244	2.04364	2.89058	0.854668	2.89058	2.67765	2.58712	2.68269	3.08715	3.06859	3.08715	2.41561	1.55857	2.41561
0.76	35	0.76	3.69209	1	22	95.9444	95.9444	119.522	100.36	121.851	116.485	6.73581	7.47085	4.00654	10.2891	-71.1447	5.88456	5.99376	6.07955	4.17419	4.88715	4.88715	4.09181	4.01351	4.09181	4.78088	5.37224	7.86215	1.65133	1.03434	1.65133	1.86455	2.81163	2.81163	1.12969	2.46089	2.49412	3.12785	1.19062	3.12785	2.73408	2.32897	2.78997	2.92137	3.46467	3.48024	2.24901	1.04353	2.24901
0.76	35	0.74	3.76276	1	22	84.7928	84.7928	125.597	100.76	121.101	118.629	5.52755	8.33316	3.96892	23.0642	-29.956	5.84952	5.06718	5.84952	4.47234	4.01234	4.79481	4.68062	3.63981	4.68062	5.18154	5.16356	8.17205	1.52429	0.941452	1.53892	2.26945	2.94249	3.29652	1.32634	2.24377	2.26576	3.04747	1.33107	3.04747	2.68541	2.07115	2.68541	2.4838	2.87649	2.89106	2.56884	1.01207	2.56884
0.78	35	0.76	3.56848	1	22	79.3438	79.3438	137.128	96.0704	117.476	122.4	5.99075	7.77277	4.33585	32.8119	120.754	5.84904	5.25149	5.84904	3.67386	4.65572	4.99132	5.00084	3.66509	5.00084	3.99905	5.83838	7.47118	1.07644	1.01627	1.40179	1.82281	3.07419	3.07419	1.73825	2.05114	2.1372	3.49962	1.85379	3.49962	3.10861	1.95182	3.10861	3.60889	3.60451	3.62731	2.47738	1.28167	2.47738
0.76	35	0.76	3.4896	1	22	100.29	100.29	129.942	90.4148	113.979	117.977	8.51485	6.70848	4.83863	10.1406	-5.17878	5.57925	6.74529	6.74529	3.09792	5.00524	5.00524	3.7826	4.84464	4.84464	4.90432	6.24765	7.52544	1.30934	1.5443	1.86476	1.34687	3.89886	3.89886	1.48454	2.30695	2.43457	3.09977	1.32154	3.09977	2.21568	2.37497	2.38492	3.07794	3.5502	3.5502	1.83993	0.780863	1.83993
0.76	35	0.76	3.59657	1	22	60.8839	60.8839	131.524	90.3435	112.575	120.594	8.64754	6.04153	4.92082	21.913	-23.2088	5.25707	5.63678	5.95524	3.1667	4.80553	5.46124	3.39883	3.81419	4.07668	4.34678	3.11623	6.23873	1.07009	1.22059	1.58132	1.87116	3.19925	3.19925	1.20532	2.38807	2.4504	3.54871	1.73664	3.54871	2.50116	2.10596	2.50116	2.71716	2.66421	2.79825	2.29792	1.33129	2.29792
0.76	35	0.76	3.6146	1	22	94.9034	94.9034	130.199	93.9872	117.751	118.62	7.77548	6.78158	4.55452	15.2085	-51.2845	5.45837	6.09425	6.09425	3.58212	4.67024	4.86529	3.97705	4.34822	4.45046	5.10549	5.82571	8.22438	1.27483	1.19754	1.66885	1.54143	3.37621	3.37621	1.7515	2.47866	2.50404	2.97122	1.49947	2.97122	2.38031	2.34299	2.47787	3.45871	3.95113	3.95113	1.85054	1.29085	1.9398
0.77	35	0.78	3.64387	1	22	83.4756	83.4756	128.066	95.1655	122.049	121.254	7.34869	7.46679	4.24813	21.3011	-10.8502	6.69233	6.12027	6.69233	3.75103	4.16288	4.5333	5.33925	3.31771	5.33925	4.66076	4.56563	7.02549	1.27531	1.2185	1.69257	2.14429	3.37187	3.48803	1.52938	2.44978	2.44978	2.91186	1.32422	2.91186	3.05024	2.49664	3.05024	3.55184	3.87894	3.87894	2.29045	1.15024	2.29045
0.78	35	0.78	3.62723	1	22	84.6314	84.6314	119.53	100.366	124.494	117.493	8.07207	7.72815	3.83048	15.9417	-32.5358	5.81762	5.79436	5.84051	3.98253	4.99844	5.18703	3.88695	3.90131	4.25046	4.75736	5.87594	8.16391	1.53544	1.20813	1.97182	2.13253	2.9205	3.13169	1.48236	2.40659	2.44421	3.048	1.51108	3.048	2.57189	2.10371	2.57189	3.38703	3.08478	3.38703	2.12957	1.03047	2.12957
0.77	35	0.8	3.66252	1	22	91.1091	91.1091	134.589	99.0074	115.41	123.396	6.49283	9.99752	4.83684	29.2754	-203.333	5.88479	5.44056	5.88479	3.11535	3.9227	4.79536	4.40076	4.52592	4.52592	4.68563	4.1103	7.60054	1.16844	0.920015	1.16844	2.05443	2.69259	3.4085	1.50412	2.01706	2.13824	3.16325	1.74036	3.16325	2.46926	2.07048	2.46926	3.24166	2.98641	3.3108	3.15765	1.63511	3.15765
0.78	35	0.8	3.70246	1	22	87.4231	87.4231	139.629	96.9582	116.227	118.33	8.85334	7.38535	5.2035	30.819	-218.387	6.53723	6.05273	6.53723	4.04234	5.3748	5.54703	5.15103	3.99487	5.15103	4.08696	4.38671	6.55228	1.21161	1.06296	1.39255	2.52911	3.9396	3.9396	2.01506	2.65205	2.65205	3.2383	1.97533	3.46326	2.7293	2.30382	3.03851	2.96422	3.22733	3.22733	2.30084	1.01884	2.30084
0.76	35	0.78	3.57393	1	22	97.6223	97.6223	123.292	94.9686	115.836	111.946	8.11091	7.01228	4.30931	21.956	30.2251	5.5137	5.88153	5.88153	3.97795	4.71386	5.16767	4.42036	3.81142	4.42036	4.56762	5.37918	7.9253	1.7589	1.24957	1.81374	2.41922	3.13576	3.17457	1.62379	2.13216	2.31075	3.09166	1.32691	3.09166	2.13086	2.13341	2.50247	3.31664	3.53882	3.53882	2.24036	1.29853	2.24036
0.77	35	0.76	3.5805	1	22	76.9623	76.9623	121.692	97.9279	120.318	127.393	8.91492	7.68233	4.54024	15.4362	-30.0291	5.99062	5.46525	5.99062	3.85702	4.82493	5.07805	3.91719	3.97335	4.04538	3.92679	5.81685	7.07882	1.3749	1.15851	1.47659	2.1864	3.04323	3.20212	1.47832	2.15194	2.22389	3.19794	1.09703	3.19794	2.73446	2.44044	2.81875	2.99536	3.4005	3.4005	2.74176	1.18146	2.74176
0.77	35	0.78	3.64129	1	22	78.9455	78.9455	131.224	101.67	119.809	117.661	5.60399	7.52538	4.2891	10.6012	-26.0305	5.92237	5.7188	5.92237	4.63011	4.42521	5.3258	4.3075	3.51893	4.3075	4.46846	5.34005	7.59481	1.34745	1.21492	1.7523	2.22422	2.94493	3.35009	1.44182	2.26366	2.27104	3.10028	1.60706	3.10028	2.8454	2.24977	2.8454	3.23694	3.76136	3.76136	2.31643	0.883474	2.31643
0.78	35	0.78	3.60826	1	22	89.816	89.816	132.742	107.199	130.392	126.765	8.09907	7.79218	4.36237	10.6304	40.7659	5.56918	6.24851	6.24851	3.84984	3.76614	4.23969	4.29954	4.05757	4.45511	4.61353	4.94401	7.26314	1.38686	1.33758	1.94779	1.92678	2.91966	2.97086	1.6256	2.82311	2.82311	3.08262	1.80615	3.199	2.63723	2.17156	2.63723	2.84566	3.19499	3.19855	2.21957	1.38293	2.21957
0.77	35	0.78	3.57979	1	22	83.3131	83.3131	137.013	104.876	125.919	128.216	7.71605	7.12245	4.4659	17.6398	-54.589	6.16558	5.3267	6.16558	3.71878	4.15398	5.45195	4.29765	3.63896	4.29765	4.2574	4.38458	6.97396	1.32858	0.765754	1.32858	1.45267	3.40623	3.40623	1.84323	2.07244	2.07244	2.82016	1.65174	2.82016	2.2803	2.09573	2.43644	2.48825	3.54563	3.54563	2.27533	1.13113	2.27533
0.78	35	0.78	3.6047	1	22	73.235	73.235	136.664	93.6116	114.894	120.092	9.23043	7.59494	3.82602	19.629	-135.442	6.28142	5.88858	6.30044	3.51457	3.90569	4.26579	4.43693	3.62779	4.43693	4.72966	4.26859	6.91945	1.58265	1.45913	1.79273	2.09433	3.46771	3.46771	1.62282	1.9974	1.9991	2.9022	1.1385	2.9022	2.49305	2.65776	2.7636	2.79468	2.92257	3.05217	2.33839	1.30112	2.33839
0.77	35	0.76	3.52981	1	22	80.1909	80.1909	141.636	105.328	120.436	126.815	6.76525	8.00138	5.07149	7.76008	-172.94	5.85846	5.43411	5.85846	4.15292	4.49229	5.89656	4.22059	3.50981	4.22059	3.81344	5.73572	7.56743	1.27107	0.984071	1.47659	2.30313	3.23523	3.53079	1.62932	2.42483	2.55237	3.04924	1.76476	3.04924	3.21215	2.23587	3.21215	2.97066	3.86579	3.86579	2.29467	1.39706	2.29467
0.77	35	0.76	3.50886	1	22	62.0362	62.0362	127.62	95.7671	109.196	124.889	7.99919	7.76124	4.5065	18.4419	-118.74	5.20297	6.07656	6.07656	3.80581	5.32907	5.55113	3.31754	4.13564	4.13564	4.29205	5.36651	7.42711	1.46751	1.25647	1.52477	2.23508	3.35493	3.35493	1.38733	2.32753	2.41069	3.44152	1.47979	3.44152	2.40535	1.93542	2.40535	3.17891	3.53276	3.53276	2.19876	1.51664	2.19876
0.76	35	0.76	3.55959	1	22	88.1071	88.1071	122.119	99.4965	121.306	123.669	9.21073	7.81067	4.41087	12.1152	-3.35748	5.8293	5.62499	6.18273	3.53924	4.81617	5.03981	4.15505	3.64433	4.28537	4.22359	5.55566	7.23581	1.60579	1.33029	1.70263	2.41066	3.38735	3.48363	1.33359	2.53131	2.6862	2.75873	1.21021	2.75873	2.76059	2.23633	3.01931	2.78634	3.42842	3.42842	2.95945	1.52357	2.95945
0.77	35	0.74	3.5295	1	22	93.3638	93.3638	132.368	107.796	133.911	124.872	8.01258	7.74605	5.08295	12.887	73.6036	5.08202	5.6476	5.6476	4.27202	4.62213	5.43435	3.63366	4.23353	4.23353	4.27162	5.70124	7.95012	1.1758	1.09132	1.70023	2.24621	3.58344	3.66693	1.68777	2.77292	2.92454	2.88806	1.5523	2.99058	2.41272	2.19814	2.41272	3.79078	3.85575	3.85575	1.85538	1.05731	1.85538
0.79	34	0.78	3.56852	1	22	80.6343	80.6343	133.419	104.26	127.052	126.735	7.03414	7.67656	4.32551	22.5327	-245.495	5.95521	5.63187	6.37256	4.43824	4.70422	5.24575	4.05988	3.58223	4.05988	4.78663	4.79386	7.46519	1.57248	0.92534	1.57248	2.1164	3.28369	3.36684	1.13252	2.69793	2.75597	3.29584	1.49029	3.29584	2.48845	2.0988	2.48845	3.16405	3.46644	3.46644	2.52571	1.53043	2.52571
0.78	34	0.78	3.44942	1	22	98.8865	98.8865	135.591	102.407	128.143	130.805	8.87683	7.2025	4.73698	22.82	-113.504	6.16691	5.42773	6.16691	3.85699	5.10866	5.45079	4.83949	3.68587	4.83949	4.36479	5.66301	7.6828	0.963532	0.790458	0.963532	2.24514	3.35115	3.35115	1.55717	2.65973	2.65973	2.95822	1.12013	2.95822	2.55838	1.39401	2.55838	3.20322	4.43482	4.43482	2.1293	1.56791	2.1293
0.79	34	0.78	3.40757	1	22	78.9362	78.9362	134.158	101.042	126.179	124.287	8.84813	7.55149	4.76515	25.0064	-48.6518	6.49727	5.55445	6.49727	3.33398	4.74287	5.17384	4.30328	3.2521	4.30328	4.21534	4.58792	7.39472	1.08526	1.15475	1.15475	2.6328	3.61831	3.85043	1.87302	2.29455	2.49699	3.45315	1.51352	3.45315	2.23514	1.99428	2.34322	3.66277	3.39343	3.66277	2.4989	1.29181	2.4989
0.78	34	0.78	3.3111	1	22	60.3704	60.3704	130.595	108.694	134.295	126.82	8.11373	7.30804	5.22332	15.0754	41.6015	4.61647	5.14402	5.48072	3.87137	5.16751	5.66147	3.6679	3.31862	3.80136	3.79627	4.7993	7.45875	1.64051	1.15077	1.90049	1.79621	2.93731	2.93731	1.53641	2.47523	2.59066	3.16786	1.30515	3.16786	2.07705	1.90496	2.40584	4.11579	3.55661	4.19165	2.0328	1.0647	2.0328
0.77	34	0.74	3.29422	1	22	93.7013	93.7013	124.399	101.099	123.315	122.046	8.22932	5.72421	4.25989	18.7553	92.988	4.09155	5.08882	5.08882	3.59819	5.79256	5.79256	2.89333	3.38489	3.47302	3.99053	5.41734	7.91079	1.22413	0.855537	1.30353	2.34636	3.10569	3.30645	1.28092	1.91457	1.96483	2.8395	1.29857	2.8395	1.68717	2.27915	2.31584	3.03942	3.58832	3.58832	1.85893	0.894905	1.85893
0.8	34	0.78	3.32044	1	22	92.3854	92.3854	128.757	110.021	134.256	135.423	6.53509	8.31692	4.28014	26.5474	-87.0556	6.59734	6.23843	6.63508	3.85753	4.44895	5.15735	4.64784	3.60108	4.64784	4.32187	4.41655	7.17635	1.21426	1.04515	1.23203	2.06905	3.40024	3.84422	1.89314	2.59849	2.60523	2.98272	1.59367	2.98272	2.47233	1.9413	2.47233	3.06913	3.57026	3.57348	2.13306	1.29071	2.13306
0.81	34	0.8	3.33143	1	22	78.6471	78.6471	129.31	111.884	136.956	131.17	9.26137	7.59541	4.29512	13.144	-146.585	6.04764	5.46912	6.18213	3.52687	4.9137	4.9137	3.98519	2.98458	3.98519	4.41416	5.21259	7.20737	1.20319	1.01787	1.40101	1.69517	3.10064	3.10799	2.16973	2.89225	2.93523	3.06685	1.41137	3.06685	2.38517	2.26623	2.38517	3.44956	3.47234	3.47234	2.57845	1.24027	2.57845
0.8	34	0.76	3.32061	1	22	83.7872	83.7872	128.544	107.523	129.187	134.176	7.94732	7.30362	4.12419	12.3959	-147.968	5.28979	5.23071	5.59486	3.76331	6.20274	6.20274	3.51714	3.36328	3.83544	4.24241	6.05231	8.37915	1.15045	0.862399	1.29284	1.66348	3.67293	3.67293	1.66349	2.11616	2.27138	2.86894	1.40102	2.89845	1.99346	2.04353	2.19209	3.28671	3.63812	3.63812	2.18203	1.74672	2.18203
0.79	34	0.78	3.34034	1	22	79.6447	79.6447	128.545	111.113	135.699	126.127	10.0838	7.85491	4.26682	12.3532	-137.015	5.70377	5.923	5.98141	4.0218	4.86233	5.26855	4.05264	3.51939	4.11802	4.62689	5.50802	7.51735	1.66527	1.28203	1.72531	2.3459	3.32439	3.95977	1.70477	2.69284	2.73517	3.28605	1.35628	3.28605	2.19269	2.07904	2.27787	2.76765	3.86727	3.86727	2.3622	1.16789	2.3622
0.79	34	0.78	3.3897	1	22	82.0487	82.0487	129.585	104.136	128.886	118.156	8.57718	7.46785	4.55009	12.1187	-98.2114	5.41357	5.23377	5.41357	3.33311	5.29941	5.5966	4.13978	3.64381	4.13978	4.25689	5.73704	7.75502	1.40809	1.02934	1.40809	2.22948	3.68156	3.71213	1.26782	2.31894	2.41155	3.34261	1.6515	3.34261	2.69497	2.02113	2.78724	4.03252	3.69238	4.03252	2.49088	1.2373	2.49088
0.8	34	0.8	3.282	1	22	57.3525	57.3525	128.729	103.518	126.282	128.506	7.77281	7.68356	4.41382	16.5933	-17.2357	5.87567	5.66306	5.87567	3.34339	4.11925	5.31441	4.61159	3.70032	4.61159	4.02771	3.94154	6.66714	1.59674	0.897485	1.59674	2.15941	2.64036	3.03315	1.9153	2.35147	2.68672	3.05369	2.00133	3.05369	1.97001	1.69797	2.03583	3.11119	3.28679	3.28679	2.08864	1.60965	2.08864
0.79	34	0.78	3.31718	1	22	106.35	106.35	125.626	100.529	120.253	118.01	8.54665	7.39882	4.78823	7.86084	-168.351	5.04157	6.16239	6.16239	2.15762	4.68737	4.68737	3.43136	4.10688	4.10688	4.18048	5.03791	7.4636	1.36986	1.22928	1.69765	1.40756	3.19841	3.19841	1.70375	2.46602	2.57669	2.73076	1.82926	2.73076	2.16128	2.23752	2.51939	2.79375	3.36759	3.36759	2.75127	1.53787	2.75127
0.79	34	0.8	3.37354	1	22	79.3034	79.3034	130.898	102.079	126.502	111.819	7.15707	7.69374	4.49748	7.16966	-216.814	5.1982	5.3429	5.3429	3.35043	5.29723	5.50844	3.90776	4.21955	4.21955	5.18972	6.0641	8.57228	1.75471	1.28159	1.75471	1.8587	3.30468	3.30468	1.63542	2.17907	2.48969	2.89278	1.16339	2.89278	2.28176	1.93409	2.28176	4.0926	4.20133	4.20133	1.89493	1.38652	1.92229
0.79	34	0.8	3.37088	1	22	77.9766	77.9766	127.074	107.732	131.015	123.029	7.97276	7.4231	4.14099	11.1176	-96.0807	6.15497	6.03399	6.27547	3.99146	4.69083	5.13869	4.32776	3.50957	4.32776	4.72235	5.5412	7.74598	1.2774	1.04495	1.39583	1.88028	2.9208	3.13975	1.33428	2.52888	2.55819	3.16258	1.81607	3.16258	2.36968	1.95761	2.53358	3.36716	3.62638	3.62638	1.88276	1.1916	1.88276
0.78	34	0.78	3.29473	1	22	73.5708	73.5708	120.581	103.478	127.75	118.788	10.7879	6.79505	4.50425	15.5177	-165.474	5.70833	4.94661	5.7551	2.8677	4.99436	5.11224	3.83085	3.24948	3.86685	5.20807	5.41246	8.37911	0.939629	0.703783	0.939629	1.32097	3.21762	3.21762	1.71324	2.34078	2.3736	2.81776	1.59201	2.81776	2.13306	1.55565	2.13306	3.45683	3.9162	3.9162	1.70658	1.26811	1.70658
0.81	34	0.8	3.31507	1	22	71.5701	71.5701	123.987	106.73	132.64	127.935	8.83683	7.71677	5.28419	11.6262	-261.758	5.99404	5.61857	6.08197	3.57226	4.47613	5.24807	4.00728	3.42262	4.11966	4.92456	5.3228	7.9945	1.58314	0.93962	1.58314	2.24993	3.03763	3.3537	1.80655	2.46009	2.64977	3.31662	1.54004	3.31662	2.13281	1.9579	2.27523	3.5081	3.74416	3.74416	2.3141	1.1582	2.3141
0.79	34	0.78	3.39925	1	22	86.7146	86.7146	129.239	107.106	131.747	125.471	8.48941	7.58863	4.39273	15.8745	-186.828	5.59961	5.4865	5.7601	3.27258	4.31635	4.63878	4.37312	3.46442	4.37312	4.32377	5.63909	7.84137	1.08797	1.07727	1.30838	1.76391	3.45237	3.45237	1.73838	2.76743	2.90994	3.33783	1.28793	3.33783	2.41929	2.30819	2.91405	2.674	3.00044	3.00044	1.96979	1.00073	1.96979
0.78	34	0.76	3.29267	1	22	82.8905	82.8905	128.75	94.4595	117.879	123.891	7.7581	6.662	4.38334	0.320144	-113.825	4.74484	5.67835	5.67835	2.72196	4.91474	4.91474	3.2677	3.11725	3.28797	4.28583	4.66889	7.12011	1.29102	1.30892	1.79844	1.84661	2.92421	2.92421	1.34564	2.26436	2.26814	2.75306	1.73794	2.75306	1.97638	1.5996	1.97638	3.41835	3.8588	3.8588	1.8815	1.27121	1.8815
0.79	34	0.78	3.26735	1	22	98.0272	98.0272	135.265	103.229	126.575	124.73	7.92548	7.61926	5.39544	6.01289	-171.655	5.02311	5.62725	5.62725	4.40183	5.8721	7.12628	4.19156	3.33024	4.31714	3.47304	5.40431	7.77189	1.31724	0.942406	1.50134	1.91683	3.30187	3.54295	1.53555	2.47989	2.53167	2.85976	1.77769	3.25731	1.83732	2.38633	2.38633	3.64524	3.79533	3.79533	2.16462	1.00237	2.16462
0.79	34	0.78	3.22269	1	22	89.3666	89.3666	125.121	110.768	135.107	122.136	8.75043	7.07218	4.3581	4.38784	-159.775	5.49305	5.44433	5.62984	2.81294	5.11301	5.40128	3.88083	3.3374	3.88083	4.45833	6.29041	8.28452	1.41265	0.976361	1.41265	1.8138	3.3129	3.3129	1.48978	2.91356	2.93214	2.77807	1.33034	2.77807	2.44485	1.2408	2.44485	3.05665	3.42596	3.42596	2.02857	1.25761	2.02857
0.81	34	0.76	3.28611	1	22	83.4258	83.4258	127.314	114.113	135.193	134.846	5.81524	8.02367	4.20639	7.87605	-62.4391	5.42128	5.69412	5.73764	3.66853	4.66226	5.14408	3.91688	3.1619	4.20732	4.34751	5.52378	8.04096	1.01385	0.788062	1.26553	2.52107	2.82547	3.27638	1.61373	2.46567	2.69016	2.80799	1.46878	2.80799	2.11528	2.07539	2.40565	3.10749	3.41758	3.43006	2.63009	1.24737	2.63009
0.8	34	0.78	3.25048	1	22	72.3949	72.3949	130.911	115.515	135.586	129.267	8.38448	7.49459	4.44628	5.60225	-58.7119	5.87458	5.90613	6.28047	2.9504	4.93491	4.93491	3.85899	3.5714	4.0868	4.09697	5.43804	7.52435	1.05846	1.11714	1.17135	1.59043	3.12686	3.29067	1.74008	2.60697	2.62499	2.98594	1.76359	3.01683	2.42748	1.84634	2.42748	2.81382	3.44072	3.44072	2.08713	1.34016	2.08713
0.8	33	0.78	3.08661	1	23	68.8176	68.8176	127.095	110.006	136.641	133.86	9.45227	7.47301	4.68188	3.16211	-103.665	5.87589	5.07179	5.87589	2.38806	4.04083	4.80546	3.95316	2.7719	3.95316	5.22254	5.98484	8.22004	1.13263	0.748104	1.26464	1.70983	2.53979	2.53979	1.80578	2.31233	2.31233	3.09522	1.43367	3.09522	1.89375	1.73189	1.89375	3.83337	3.57662	3.92538	2.06831	1.11679	2.06831
0.79	33	0.78	3.07264	1	23	86.8979	86.8979	121.835	108.366	131.981	124.858	7.9931	6.79119	4.97675	17.8901	-15.0271	4.82253	4.67835	4.87297	3.31877	4.38305	6.15335	3.61182	3.16517	3.66818	4.48452	5.49264	8.59639	0.906657	0.545947	0.906657	1.18921	2.61001	2.72518	1.7947	2.2369	2.28428	2.83838	1.79199	3.22371	1.42854	1.78938	1.78938	2.82604	3.30652	3.30652	2.04168	1.23329	2.04168
0.8	33	0.78	3.08588	1	23	78.2568	78.2568	117.694	107.943	128.267	119.793	8.0565	7.07954	4.43634	17.9363	-102.73	5.31055	5.54907	5.54907	2.66209	5.54013	5.54013	3.70429	3.13316	3.99882	6.16634	7.17399	9.80368	1.18771	0.994923	1.32443	1.27594	3.17587	3.17587	1.49762	2.21779	2.27219	2.87946	1.45833	2.87946	1.97464	1.88749	2.18177	2.91642	3.37325	3.37325	1.63175	1.3463	1.63175
0.82	33	0.82	3.20167	1	23	109.136	109.136	124.57	109.418	133.545	122.405	7.50266	7.83132	4.72706	9.86905	-157.778	5.90457	5.84963	6.00788	3.80945	4.8675	4.92516	4.51925	3.21217	4.55423	4.83283	5.09094	8.04484	1.29336	1.15617	1.41415	1.90727	3.50597	3.50597	1.54669	2.29839	2.41782	2.92678	1.7327	3.10305	2.65267	1.90152	2.65267	3.09493	3.4609	3.46109	2.34655	1.16812	2.34655
0.8	33	0.78	3.23264	1	23	106.124	106.124	126.995	111.725	134.355	125.113	8.89846	7.03455	4.69307	14.2906	-199.869	6.13327	5.6641	6.23428	4.03978	6.25478	6.25478	4.67072	3.23933	4.67072	5.15604	5.98425	8.52323	1.62452	0.963128	1.62452	1.90222	3.24541	3.24541	1.68335	2.62693	2.67335	3.02558	1.16451	3.02558	2.31008	1.79382	2.53438	2.75473	3.66231	3.66231	2.1754	1.40023	2.1754
0.82	33	0.8	3.20173	1	23	86.8945	86.8945	133.6	113.395	139.761	124.915	7.1655	8.49882	4.27805	22.3522	-175.974	6.43848	6.31932	6.53169	4.58442	4.77055	5.56308	3.96019	3.49761	4.02801	4.74452	5.13118	7.79716	1.41659	0.698599	1.41659	2.26186	3.39236	3.4444	1.47829	2.96	3.02558	3.21439	1.72323	3.35269	2.57566	1.32378	2.57566	2.75047	3.50483	3.50483	2.24035	1.52294	2.24035
0.8	33	0.82	3.23576	1	23	74.2505	74.2505	131.48	105.308	131.386	124.061	9.9128	6.49455	5.18125	7.49226	-217.427	5.85623	4.93163	5.85623	2.68146	5.00144	5.00758	4.42327	3.02344	4.42327	4.65328	5.73903	8.19645	0.992759	0.989369	1.14453	1.48763	3.13579	3.13727	1.84729	2.44547	2.543	3.02139	1.21174	3.02139	2.1244	1.50866	2.1244	3.13986	3.56898	3.56898	1.93473	1.03831	1.93473
0.8	33	0.8	3.1238	1	23	70.5679	70.5679	123.66	112.725	140.181	123.341	11.2202	8.54894	5.32691	6.25101	-120.181	5.82555	5.24574	6.03655	3.51743	4.74	5.14124	4.19018	2.7553	4.19018	4.26864	5.19252	7.37803	1.0159	0.595481	1.0159	2.19229	3.50234	3.50234	2.00467	2.6019	2.66761	3.29441	1.36047	3.29441	1.82611	1.80589	2.05974	3.39142	3.52854	3.53754	2.51266	1.46085	2.51266
0.8	33	0.8	2.98854	1	23	92.5695	92.5695	122.384	103.469	123.642	125.195	7.71527	7.05495	4.46251	-3.43781	-166.645	5.83724	5.37549	5.97337	2.88016	4.4913	5.55841	4.40289	2.78919	4.40289	5.49287	5.68701	7.33841	1.44808	0.810629	1.49124	2.61543	3.42969	4.60946	1.97347	2.51713	2.51713	1.94414	1.52045	2.47711	1.54872	1.35312	1.64974	4.29714	3.04518	4.47255	2.25396	1.83763	2.25396
0.81	33	0.8	2.97368	1	23	86.6167	86.6167	123.734	103.941	123.172	130.582	8.40143	7.39241	4.22334	4.95706	-160.651	5.85534	5.01011	5.85534	2.70764	5.60789	5.96402	3.90093	2.73494	3.90093	4.26766	6.43124	8.11165	1.54887	0.938366	1.54887	1.65065	3.05599	3.10254	1.88759	2.31112	2.32479	2.79644	1.62348	2.92734	1.78451	1.45279	1.89613	3.03808	3.43231	3.43231	2.33425	1.52483	2.33425
0.81	33	0.78	2.98188	1	23	82.1701	82.1701	117.431	109.234	132.19	122.061	6.59229	7.77865	4.83772	9.90879	-160.585	5.25365	6.25941	6.25941	3.09006	5.98993	5.98993	3.30696	3.57735	3.83246	4.74863	6.41233	8.70198	1.20823	1.07172	1.20823	2.15348	3.19334	3.20992	1.78849	2.52866	2.60533	2.57535	1.61088	2.82136	2.03313	1.81672	2.03313	2.98243	3.54995	3.54995	2.15115	1.23177	2.15115
0.83	33	0.82	3.19204	1	23	98.0982	98.0982	125.804	114.241	137.735	126.739	7.74897	7.61773	5.14619	4.4089	-247.341	6.3062	5.97398	6.3062	4.70439	6.11749	6.11749	4.65586	4.56648	4.65586	4.91419	5.33927	7.94128	1.57361	1.13648	1.6158	1.86349	3.30724	3.5291	1.99046	2.67235	2.72562	3.01198	2.04531	3.64343	1.89251	2.57173	2.57173	3.61781	3.85795	3.85795	2.0397	1.11967	2.0397
0.8	33	0.82	3.29882	1	23	89.0555	89.0555	121.366	105.284	129.324	113.743	6.10649	6.82834	4.61908	8.99016	-267.137	5.80935	5.47981	5.80935	4.39193	5.28715	5.70969	4.48484	3.36421	4.48484	4.93918	5.32734	8.01475	1.32497	0.820702	1.32497	1.628	2.72255	2.72255	1.52702	2.34452	2.41466	2.82984	1.37389	2.82984	2.3699	2.03118	2.3699	3.24534	3.74209	3.74465	2.28615	0.863151	2.28615
0.8	33	0.8	3.28821	1	23	95.9261	95.9261	125.13	100.311	125.127	125.66	8.97899	7.9654	4.44472	18.8212	-322.431	5.99456	5.59899	6.04754	4.23362	4.81934	5.22331	4.2599	3.33157	4.6891	5.11319	5.82061	8.11358	1.51565	1.17936	1.6302	2.01779	2.77785	2.94649	2.1376	2.38874	2.38977	3.01477	1.92	3.21254	2.01862	2.04647	2.15206	3.19767	3.69723	3.69723	2.19477	1.6236	2.19477
0.8	33	0.8	3.29893	1	23	102.847	102.847	131.424	99.2688	123.102	123.995	6.77099	7.83924	4.34272	16.6285	-321.951	5.6921	5.7718	5.7718	3.31623	5.09323	5.09323	4.06879	3.52384	4.16503	5.09131	4.76627	7.99652	1.18479	1.12689	1.54044	1.61801	2.96134	3.21185	1.5623	2.44033	2.48695	3.32943	1.43984	3.32943	2.40335	1.77348	2.40335	2.87125	3.86728	3.86728	1.87022	1.24071	1.87022
0.81	33	0.8	3.32727	1	23	92.3895	92.3895	135.793	103.141	126.702	127.362	8.55525	7.90777	5.48892	21.119	-123.376	6.16527	6.13224	6.22936	3.8825	6.00572	6.00572	4.61719	3.92701	4.67431	5.24033	5.67074	8.49802	1.04337	1.02415	1.18672	1.48005	3.25433	3.25433	1.83881	2.63589	2.71269	3.37688	1.86541	3.37688	2.66985	1.84787	2.73365	2.83082	3.36882	3.36882	2.02147	1.53596	2.02147
0.78	33	0.76	3.18688	1	23	78.2762	78.2762	126.389	101.553	121.958	115.077	6.64023	6.29231	4.58012	19.1238	-153.427	4.50178	4.81711	5.06284	2.88497	4.85497	5.21818	3.30224	2.51614	3.30224	4.27965	4.3339	7.14125	1.25701	1.07036	1.58185	1.66481	2.67384	2.67384	1.35567	1.9101	1.95388	2.81882	1.34578	2.81882	1.6541	1.78147	1.78147	3.45701	3.50894	3.59488	1.99189	0.979116	1.99189
0.8	33	0.8	3.20439	1	23	100.87	100.87	124.528	107.7	129.391	121.498	6.59041	7.15918	4.81059	20.8399	-73.8559	4.71602	5.45598	5.45598	3.13398	4.80639	5.53031	3.37381	3.51873	3.86092	4.39015	5.30019	8.5465	1.03662	0.838344	1.15752	1.73339	3.04457	3.35331	1.53609	2.13595	2.16569	2.89696	2.12956	3.46449	1.89668	2.01088	2.02865	3.33436	3.39902	3.43953	1.9678	1.0218	1.9678
0.79	33	0.8	3.22833	1	23	112.244	112.244	117.396	99.0494	118.937	124.077	8.70942	6.98615	4.05604	12.3381	-144.289	5.72542	4.81194	5.72542	2.51286	4.57234	4.86281	4.19877	2.69841	4.19877	4.7079	5.64064	8.69492	1.27874	0.663787	1.27874	2.05903	3.27309	3.27309	1.63468	2.61807	2.65148	2.95187	1.53654	2.95187	2.2647	1.29913	2.2647	2.88805	3.371	3.371	1.83794	1.14146	1.83794
0.82	33	0.78	3.32707	1	23	92.7033	92.7033	124.593	106.248	128.242	122.387	6.54385	7.72968	4.38955	13.497	-195.127	5.45866	6.38417	6.38417	3.92721	4.71157	4.99434	3.98774	3.84343	4.35523	4.6385	5.5173	8.04653	1.11608	1.06847	1.2334	2.36896	3.25111	3.58099	1.5	2.56947	2.61493	3.00597	1.62744	3.29086	2.42061	1.96901	2.9223	3.38873	3.66981	3.68239	2.51194	1.42431	2.51194
0.79	33	0.78	3.44631	1	23	95.2838	95.2838	128.121	108.042	129.666	133.52	6.98095	7.38168	4.22167	8.64614	-216.431	5.56907	5.10198	5.56907	3.96829	5.0248	5.0248	4.07149	3.98416	4.07149	4.10393	5.56191	7.5756	1.32344	1.01972	1.32344	2.0029	2.76635	3.05303	1.21901	2.20781	2.36924	3.21165	1.57137	3.22635	2.36953	1.91536	2.36953	2.83036	3.61784	3.61784	2.72831	1.0757	2.72831
0.79	33	0.8	3.41861	1	23	80.0967	80.0967	131.097	100.623	127.545	119.27	7.26911	7.87686	4.34234	21.0967	-217.478	5.38224	5.34852	5.47044	3.84851	4.50782	4.95478	4.5912	2.92077	4.5912	5.29595	5.12076	8.07608	1.16185	0.839907	1.17859	1.56863	3.28366	3.28366	1.53335	2.48266	2.52578	2.62219	1.39014	2.62219	2.18476	1.57259	2.18476	3.00702	3.47671	3.47671	2.06267	1.21212	2.06267
0.8	33	0.82	3.31476	1	23	86.0219	86.0219	135.043	103.306	126.885	131.475	10.9129	6.95628	4.98305	22.4686	-261.726	5.66531	5.47484	5.72038	3.23213	4.85493	4.85493	3.76846	3.7785	3.82852	4.79024	4.59808	6.7481	1.02175	1.03207	1.46935	1.88635	3.78008	3.78008	1.88892	2.66103	2.69341	3.06005	1.82487	3.06005	1.75824	1.75881	2.00026	3.09193	3.90215	3.90215	2.10863	1.04387	2.10863
0.81	33	0.8	3.16756	1	22	98.9565	98.9565	125.211	110.511	135.813	122.442	9.93921	7.26566	5.39235	9.05361	-280.088	5.65743	7.40673	7.40673	3.77353	5.22703	5.28879	3.77911	4.23759	4.23759	5.06221	4.14352	7.25021	1.0319	1.07362	1.36937	1.91175	3.30666	3.50014	1.72308	3.19695	3.23884	2.42714	1.7343	2.45314	1.72771	1.73449	1.86831	3.1967	3.74066	3.74066	1.78226	1.91229	2.04649
0.82	33	0.8	3.12032	1	22	108.585	108.585	123.623	111.394	136.283	125.116	7.58975	7.37033	4.67157	14.6886	-174.711	5.88719	6.06508	6.1108	4.96355	5.3513	6.36371	4.28461	3.19797	4.28461	5.39791	5.52576	8.47695	1.39512	0.939987	1.39512	2.49234	3.68791	3.89194	1.62302	2.59211	2.69136	2.99401	1.24664	2.99401	2.23253	1.55697	2.23253	3.22337	3.49619	3.49619	2.16228	1.87619	2.16228
0.82	33	0.8	3.13732	1	22	101.108	101.108	130.651	110.906	137.22	137.258	8.49487	7.21347	4.64565	4.55637	-156.877	6.21377	5.59226	6.39405	3.48964	5.31393	5.73495	4.19936	3.04631	4.19936	4.17127	6.32924	8.31489	1.75889	0.784767	1.75889	1.99962	3.1984	3.60338	1.93872	2.39602	2.57187	3.0036	1.29653	3.0036	1.86408	1.61921	2.0442	2.8443	3.36832	3.36832	2.11462	1.2284	2.11462
0.82	33	0.8	3.13202	1	22	87.9083	87.9083	121.953	109.764	133.867	134.529	9.38871	7.57419	4.22606	12.765	-101.676	6.36981	6.11246	6.54194	2.84705	4.53536	4.65682	4.03792	3.40585	4.25189	4.80613	4.86343	7.32712	0.978406	1.11957	1.32696	1.87174	3.80647	3.80647	1.80321	2.29904	2.30071	2.88714	2.39649	3.22017	1.8613	1.93606	2.23279	2.92792	3.35332	3.35332	2.05286	1.81678	2.27816
0.82	33	0.82	3.17389	1	22	106.3	106.3	131.035	114.007	133.852	134.676	7.25346	7.23637	5.26944	18.5791	27.1364	6.25709	6.15915	6.31051	2.87418	5.01002	5.24078	4.70467	4.03361	4.70467	4.282	4.96774	7.74637	0.656721	1.13259	1.17317	1.62764	3.64117	3.64117	1.90191	2.27603	2.35219	3.27786	1.86691	3.27786	2.44107	1.72229	2.44107	3.00894	3.48662	3.48662	2.18836	1.4784	2.18836
0.81	33	0.82	3.18766	1	22	118.153	118.153	126.967	107.974	128.059	125.159	8.68628	7.38752	4.35108	13.2069	-17.4956	6.48573	4.93965	6.48573	3.18564	4.71074	5.35038	4.78664	3.20228	4.78664	4.44656	5.85332	8.20773	1.17475	0.846849	1.17475	2.24131	3.2358	3.30595	1.58641	1.96672	2.08336	3.23619	1.95784	3.32659	2.37966	1.68676	2.51267	3.45885	3.64425	3.64425	2.78866	1.10854	2.78866
0.81	33	0.78	3.23151	1	22	112.025	112.025	123.34	109.587	132.451	125.38	7.19728	7.42011	4.53159	14.3322	-104.996	5.78899	5.71185	5.86575	3.27265	4.72338	4.72338	4.11918	3.16539	4.11918	5.16066	5.52056	8.08503	1.309	0.982253	1.5652	1.88209	3.21712	3.34684	1.41741	2.34045	2.34045	2.65131	1.80758	3.02372	2.01981	1.5044	2.01981	3.24062	3.59378	3.59378	2.40303	1.46359	2.40303
0.8	33	0.8	3.21364	1	22	92.207	92.207	125.447	104.934	130.972	124.087	10.439	6.38197	4.74322	11.9606	-195.432	5.82669	5.95369	5.95369	2.81389	5.22387	5.26979	3.95889	3.08439	3.95889	4.4936	5.65357	8.22043	1.10797	1.09754	1.49606	1.62179	2.8773	2.8773	1.88476	2.35003	2.39253	2.81142	1.74957	2.95568	1.8786	1.72325	1.95398	2.99801	3.30598	3.30598	1.67252	1.4459	1.67252
0.82	33	0.82	3.15656	1	22	62.548	62.548	125.776	110.417	134.297	124.401	8.26569	7.08946	4.71608	16.8741	-206.198	6.22995	6.26888	6.33754	3.25554	5.31852	5.31852	4.01246	3.14433	4.01246	4.79743	4.51099	7.28634	1.06431	1.10838	1.30958	1.70098	3.91304	3.91304	1.90863	3.00019	3.00019	2.7002	1.61938	2.7002	1.84309	1.54659	1.84309	2.93224	2.71866	2.94862	1.96979	1.56365	2.02421
0.82	33	0.78	3.20083	1	22	75.0487	75.0487	126.308	110.922	133.021	129.656	5.62404	7.07163	4.21973	18.2023	-206.251	6.03233	5.85654	6.03233	3.59283	5.52766	5.61433	3.7283	3.62378	3.92975	4.56588	6.02886	8.68931	1.20118	0.983312	1.20118	2.51698	2.81805	3.42062	1.60626	2.18681	2.29006	2.77699	1.54674	3.04465	1.58809	1.83381	1.83381	2.42233	3.57225	3.57225	2.67182	1.09444	2.67182
0.81	33	0.78	3.29094	1	22	101.283	101.283	133.328	114.669	138.759	127.475	7.38847	7.84897	4.72531	15.9155	-281.797	6.02144	5.99743	6.02144	4.04979	5.79943	5.79943	3.98532	3.91335	4.3279	5.44297	5.0991	8.37417	1.36276	1.04096	1.44655	1.79078	3.33909	3.33909	1.67061	2.67442	2.87164	3.00667	1.14734	3.00667	2.27112	1.96782	2.33699	2.8695	3.61572	3.61572	2.08052	1.35954	2.08052
0.81	33	0.8	3.2656	1	22	82.5101	82.5101	138.436	111.896	140.828	136.572	9.4495	8.31353	4.74734	10.5693	-192.869	6.73504	6.03242	6.73504	3.44888	5.22772	5.22772	4.04783	3.27013	4.29765	4.68728	6.34475	7.90232	1.11265	1.27757	1.53958	1.76532	3.0713	3.0713	1.49468	2.41433	2.54695	3.21181	1.51811	3.21181	2.65359	1.78749	2.92429	3.37059	4.01481	4.01481	2.20907	1.64493	2.20907
0.81	33	0.78	3.29238	1	22	106.873	106.873	138.11	115.253	139.506	136.906	11.4598	7.75332	4.96059	8.33551	-96.4999	6.36432	5.62468	6.39292	3.12786	5.01422	5.22478	4.70828	3.49636	4.77281	4.41615	5.88029	7.8321	0.926984	0.733219	1.19473	2.22181	3.77125	3.77125	1.93199	2.69086	2.78836	3.08527	1.72686	3.08527	2.84882	1.30499	2.84882	3.37189	4.65123	4.65123	2.21148	2.13256	2.45757
0.8	33	0.76	3.22295	1	22	91.4624	91.4624	129.628	107.976	131.839	129.008	7.65755	7.81733	4.69567	11.2698	-47.8035	5.51814	5.40866	6.08174	3.02747	4.72909	4.87355	4.23887	2.7255	4.23887	4.60462	5.96049	8.54925	1.30375	1.03954	1.30593	2.66646	3.30377	3.55951	1.65003	2.32645	2.64785	3.64742	1.30118	3.64742	2.1795	2.12372	2.53299	4.21008	3.50181	4.21008	2.66841	1.7078	2.66841
0.8	33	0.78	3.1186	1	22	106.105	106.105	125.159	100.947	121.207	120.319	5.54326	6.53482	4.37329	23.3335	-38.285	5.24602	5.31783	5.32788	2.34833	4.70513	4.70513	3.62635	3.12419	3.79552	4.60022	4.4619	7.73176	0.656904	0.903731	0.903731	1.50122	3.03819	3.11512	1.89167	2.14411	2.48879	2.94745	1.71688	3.09404	1.59612	1.34385	1.59612	2.93374	3.20973	3.20973	1.94556	1.55594	1.94556
0.81	33	0.8	3.15823	1	22	86.5819	86.5819	124.615	106.714	134.578	137.209	12.6067	7.32915	4.68805	14.5251	-266.078	5.78883	6.04278	6.07911	2.81021	5.41106	5.41106	3.86611	3.7445	3.97354	4.55566	5.20854	7.89265	1.34852	1.26752	1.73577	2.10595	3.11154	3.33447	2.12814	2.45901	2.46466	2.7144	1.42939	2.7144	2.06401	1.61864	2.2301	3.25844	3.75556	3.75556	2.37696	1.1937	2.37696
0.81	33	0.8	3.29154	1	22	96.0045	96.0045	123.972	107.428	126.234	119.966	5.9005	6.22364	4.3536	7.50531	-26.9915	5.0994	5.83047	6.07997	3.03181	4.89397	4.89397	3.39426	4.21765	4.21765	4.63613	4.53227	7.53231	1.22502	1.06281	1.32189	1.72236	3.01772	3.01772	1.26821	2.01616	2.05632	2.94613	2.07357	3.51217	1.81325	1.62345	1.81325	2.69198	3.20562	3.20562	1.6294	1.20057	1.6294
0.8	33	0.82	3.32958	1	22	110.616	110.616	128.577	102.344	126.477	125.301	8.71818	7.43064	4.21995	19.007	-73.7965	6.56576	5.17926	6.56576	3.72443	5.50079	5.50079	4.65208	3.53133	4.65208	4.68104	5.24889	7.52559	1.35483	0.60076	1.35483	1.91587	3.03079	3.03079	1.76834	2.20568	2.20996	3.2455	1.69054	3.2455	2.1729	1.89294	2.31101	2.81421	3.6228	3.62916	2.13357	1.07608	2.13357
0.8	33	0.8	3.34256	1	22	93.0654	93.0654	129.976	103.55	128	132.997	8.9549	7.28084	4.00644	13.8755	-171.08	6.22634	5.3084	6.22634	4.07954	4.34304	5.09077	4.30558	3.22476	4.30558	5.37734	5.00868	8.09016	1.29679	0.893589	1.29679	2.13481	2.91853	3.32355	1.99139	2.21017	2.64919	2.5862	1.31899	2.5862	2.39768	1.9671	2.50702	3.35653	3.76429	3.78026	2.11729	1.34507	2.11729
0.81	33	0.8	3.37335	1	22	118.333	118.333	133.538	105.171	124.519	132.98	7.56358	7.57096	4.27346	5.82635	-191.219	6.126	4.97377	6.53995	2.83286	4.83113	4.83113	4.25426	3.65119	4.63604	4.41098	6.3445	8.55929	1.20977	1.1677	1.35242	1.59867	3.1782	3.1782	1.4917	1.97957	2.19648	3.14999	2.37087	3.55433	2.27895	1.48648	2.27895	3.2594	3.80448	3.80448	2.07336	1.33361	2.07336
0.79	33	0.78	3.39377	1	22	110.506	110.506	135.152	110.083	135.058	126.801	9.733	7.53117	4.73047	5.58322	-126.353	6.84605	4.80513	6.84605	3.79851	5.26652	5.57501	5.30005	3.3097	5.30005	4.70682	6.25095	8.18117	1.12051	0.801393	1.23953	1.84712	3.78231	3.78231	1.9194	2.20909	2.20909	3.3022	1.65373	3.3022	2.39005	1.44029	2.39005	3.34529	4.04834	4.04834	2.3283	1.54315	2.3283
0.79	33	0.76	3.27921	1	22	86.2627	86.2627	132.927	110.443	134.162	129.247	9.17443	7.44661	4.53672	6.0644	-63.1048	5.84717	4.88467	5.84717	3.65838	4.89692	4.90012	4.22951	2.77093	4.22951	4.48836	4.75052	7.54331	1.03249	1.02021	1.05993	2.72263	3.3629	3.3629	1.84822	2.0021	2.01447	3.04892	1.15771	3.04892	1.43863	1.95516	1.95516	2.90786	3.60189	3.60189	1.84553	1.48022	1.84553
0.82	34	0.82	2.98121	1	23	119.842	119.842	122.322	116.718	143.405	136.175	9.29535	7.60195	4.90663	10.6889	-149.289	6.40746	5.68452	6.56399	4.41006	6.32661	6.78258	4.16014	3.00527	4.17954	5.28969	6.2655	9.17768	1.34838	1.04682	1.34838	1.76342	2.63026	3.0234	1.96259	2.60167	2.62361	2.91826	1.8807	3.32093	1.78365	1.52029	1.78365	3.48459	3.78149	3.79113	2.45337	1.82127	2.45337
0.83	34	0.8	2.98604	1	23	109.956	109.956	124.563	117.128	143.75	134.327	9.55413	7.71072	5.20226	8.92284	-142.198	6.39704	6.51656	6.68203	3.14287	5.14107	5.41338	3.97418	3.4612	4.22921	4.98023	6.06989	8.5452	1.01497	1.05405	1.21329	1.82099	3.21463	3.33443	1.88119	2.75678	2.83888	2.29843	1.73628	2.96469	2.23296	1.69785	2.38531	3.23276	3.6893	3.6893	1.92229	1.71916	2.16771
0.85	34	0.82	3.00251	1	23	117.367	117.367	137.957	130.694	157.643	141.687	9.51799	8.74084	5.3954	10.1659	-180.836	6.66333	6.06711	6.66333	4.78162	5.68284	6.24924	4.88682	3.48653	4.88682	4.77169	5.11528	7.98181	1.22512	0.896017	1.43309	1.90637	3.37903	3.56812	2.1817	2.97113	3.03369	2.6307	1.61796	3.25133	2.19896	1.86349	2.19896	3.64795	4.36108	4.36108	1.7991	2.09809	2.41226
0.83	34	0.82	3.03559	1	23	136.27	136.27	123.67	109.419	131.799	124.981	9.33927	7.14292	5.00481	8.95273	-14.3628	6.12846	6.00651	6.72554	4.32564	4.71013	5.86503	3.63253	3.62111	4.66999	4.08262	5.30085	7.0175	1.49536	1.03838	1.49536	2.40976	3.73333	4.78932	1.73279	2.27868	2.34714	3.90843	1.88102	3.90843	2.15089	1.61167	2.17881	3.46586	3.87601	3.96725	1.90245	1.44752	1.90245
0.79	34	0.78	3.05425	1	23	136.436	136.436	122.315	107.318	134.662	127.367	11.3742	7.82403	5.07332	6.44222	-122.707	6.50757	5.12615	6.50757	2.61942	5.14026	5.70037	4.46286	3.3855	4.46286	5.38784	7.06704	9.74192	1.23475	0.558778	1.23475	1.14238	2.54032	2.68826	1.50452	2.43378	2.56529	2.66218	2.15547	3.0174	2.20334	1.60416	2.23249	2.44539	3.39831	3.39831	2.41074	1.31651	2.41074
0.82	34	0.82	3.01536	1	23	97.4307	97.4307	126.734	108.182	135.231	126.389	7.55726	7.56983	5.10768	16.8959	-99.9351	6.03825	5.88651	6.04335	3.15309	4.39948	5.21445	4.30608	3.43234	4.30608	4.97697	5.68172	8.54581	1.36977	0.799671	1.36977	1.47554	3.06023	3.2229	1.95817	2.58593	2.6649	2.73167	1.54925	2.89422	1.66872	1.71727	1.82773	3.08386	3.23392	3.23392	1.96748	1.44751	1.96748
0.81	34	0.82	2.9722	1	23	101.503	101.503	125.728	99.4046	124.361	132.826	10.7359	6.79851	5.23081	10.76	-151.834	5.81915	5.6897	5.85325	2.64331	6.14334	6.14334	3.42982	3.76534	3.76534	5.56854	5.96613	8.91284	0.945604	0.891066	1.17005	1.22338	3.38075	3.38075	2.30407	2.97675	2.97675	2.73862	1.78893	2.79792	1.53851	1.57851	1.79696	2.87285	3.27342	3.27342	2.08785	1.77504	2.08785
0.82	34	0.84	2.94398	1	23	103.146	103.146	119.239	109.214	134.059	117.338	8.66943	7.27814	5.58686	9.14892	-169.907	6.05257	6.00956	6.4026	3.52781	5.85279	6.09102	3.80791	3.48757	3.89485	5.68132	6.23207	9.78116	1.22339	0.999928	1.35799	1.51243	2.95319	3.17874	1.98206	2.43456	2.4438	2.57285	1.69825	2.73634	1.69586	1.92595	1.92595	2.94652	3.36694	3.36694	2.14039	1.44568	2.14039
0.82	34	0.82	3.05282	1	23	109.26	109.26	119.144	116.13	140.074	122.37	6.80485	6.86902	4.52942	12.4715	-112.593	6.40992	5.59348	6.40992	3.02373	5.76755	5.87038	3.99142	3.01154	3.99142	5.95856	6.66476	9.97788	1.34802	1.25203	1.34802	1.71575	2.86088	2.86088	1.67381	2.26604	2.3576	2.72274	1.78709	2.98027	1.75329	1.5473	1.75329	3.00441	3.45358	3.45358	1.87755	1.67214	1.98455
0.83	34	0.82	3.07164	1	23	101.504	101.504	137.734	111.024	132.903	136.419	7.83502	7.32009	5.05222	8.38278	-337.955	6.81333	5.94662	6.89355	3.79758	5.61	5.83315	4.81008	3.31488	4.81008	4.82483	4.83039	7.83579	1.35192	1.15751	1.36326	1.80079	3.29041	3.29041	2.35692	2.79408	2.8903	3.14906	1.66639	3.3059	1.48973	2.05722	2.05722	3.16603	4.2942	4.2942	2.70511	1.28805	2.70511
0.82	34	0.8	3.10845	1	23	92.923	92.923	129.248	100.903	120.846	127.383	7.18479	6.64471	4.60774	6.27428	-248.636	6.20013	5.49392	6.20013	3.33609	5.53778	5.63688	4.0276	3.75371	4.0276	5.25788	5.59796	8.69161	1.10075	0.971288	1.11143	1.8924	2.83674	3.09954	1.38594	2.10645	2.27952	2.87893	1.68559	2.98855	2.25579	1.46415	2.25579	3.49996	4.0087	4.0087	1.81802	1.45217	1.81802
0.81	34	0.8	3.14857	1	23	91.1972	91.1972	129.184	105.329	130.509	127.312	9.01777	7.75915	5.10971	5.22527	-160.518	6.4441	5.15834	6.4441	4.17928	5.82669	6.31418	4.66844	3.40339	4.73641	5.32995	6.90584	9.76083	1.54097	0.718751	1.54097	1.8276	3.36433	3.36433	1.98809	2.43644	2.46578	2.89067	1.76334	3.4868	2.07534	1.73331	2.07534	4.12452	4.32104	4.32104	2.36487	1.31836	2.36487
0.81	34	0.8	3.121	1	23	82.2706	82.2706	131.012	112.435	137.788	123.323	9.091	7.72938	4.99108	8.72886	-126.734	6.00936	5.49619	6.02096	4.45126	4.25498	5.73472	4.58802	3.12031	4.58802	4.68633	5.29593	7.98954	1.28918	0.817506	1.44	1.92364	3.30548	3.7998	2.19151	2.67257	2.76431	3.17365	1.45913	3.51303	1.1786	1.73888	1.73888	3.35107	3.43105	3.43105	2.18711	1.65346	2.18711
0.83	34	0.82	3.0167	1	23	94.0736	94.0736	127.568	108.401	134.766	130.067	10.027	6.50526	4.79727	15.4296	-150.492	6.29881	5.1029	6.29881	3.00083	4.79591	5.13929	4.1272	3.00999	4.1272	5.05495	5.28163	8.73791	0.979095	0.789844	1.21206	1.82877	2.9958	2.9958	2.15429	2.42158	2.45868	2.82267	1.49261	2.82267	1.80052	1.44675	1.80052	2.862	2.99741	2.99741	2.0273	1.01926	2.0273
0.8	34	0.8	2.98107	1	23	101.67	101.67	118.463	96.9816	124.804	124.87	9.51108	6.4612	5.53036	7.49864	-190.113	5.42948	5.09816	5.42948	1.7496	5.37617	5.79365	3.76609	2.94761	3.86301	5.22752	6.23568	9.41067	0.847583	0.65063	1.03973	1.47576	2.92207	3.02291	1.67838	2.27913	2.39733	2.63098	1.73999	2.81562	1.69316	1.49818	1.80026	2.58912	3.41472	3.41472	1.68999	1.3714	1.76642
0.82	34	0.8	3.01787	1	23	103.234	103.234	119.905	114.335	140.693	121.91	8.83532	8.10918	5.00009	6.47229	-298.057	5.34752	6.32291	6.32291	3.08731	6.40445	6.40445	4.01107	3.25341	4.01107	5.83211	6.06248	9.43352	1.28412	1.0533	1.6241	1.76204	3.34761	3.34761	1.85929	3.0967	3.17203	3.38493	1.74268	3.38493	1.83555	1.97059	2.01058	3.6513	4.22106	4.22106	2.0627	1.58529	2.0627
0.82	34	0.82	2.99053	1	23	78.9452	78.9452	122.085	112.78	139.684	122.708	8.42429	7.56436	4.8581	3.48525	-222.137	6.04191	5.83445	6.12784	3.77174	4.4077	6.07255	3.84212	2.88285	3.89022	5.7	6.44672	9.29681	1.77752	1.32943	1.90761	1.5588	2.76229	3.4195	1.66557	2.82184	2.85826	2.92972	1.49847	3.01126	2.07487	1.56708	2.14409	3.66822	3.54328	3.70389	1.82818	2.05808	2.05808
0.81	34	0.8	3.29664	1	23	104.451	104.451	128.864	113.724	139.492	120.865	13.9207	8.3478	4.79631	4.48329	-187.57	6.5669	5.82316	6.5669	3.77039	4.45962	5.48815	4.70775	3.48138	4.70775	4.51556	5.08609	7.4162	1.38589	0.692154	1.38589	1.98681	3.54605	3.84874	1.82834	2.99935	3.01472	2.93182	1.77177	3.09986	2.41317	2.00471	2.57037	2.4469	3.85628	3.85628	2.58954	1.18033	2.58954
0.8	34	0.76	3.29382	1	23	84.5199	84.5199	142.104	104.739	131.122	133.762	7.4684	7.60078	5.11843	12.5449	-231.427	5.7337	5.88423	6.02827	3.99388	4.5729	5.89305	3.93776	3.85997	4.21025	4.31735	5.51089	7.87086	1.20075	0.856314	1.20437	1.6867	2.73782	3.16896	1.74614	2.85046	2.99879	3.08886	1.55516	3.26119	2.11751	1.76652	2.11751	3.2745	3.25467	3.3748	2.15397	1.19924	2.15397
0.8	34	0.78	3.35714	1	23	81.8792	81.8792	140.18	105.021	129.047	130.798	7.16564	7.70135	4.58086	16.9611	-202.339	5.65334	5.4602	5.65506	3.16323	5.27459	5.27459	4.65602	3.74067	4.67879	4.96775	5.17358	7.84965	1.20077	0.867941	1.22609	1.54287	3.23311	3.30498	2.08688	2.54506	2.72804	3.05786	1.87319	3.20582	1.93637	2.14637	2.28264	3.35102	3.60123	3.60123	1.7742	1.34525	1.7742
0.81	34	0.78	3.08482	1	23	92.2898	92.2898	128.392	104.407	130.344	130.2	9.21464	6.97862	5.4711	9.27276	-214.334	5.78649	5.03198	5.78649	2.8485	5.35815	6.27943	3.83224	3.19219	3.91359	5.23729	5.98622	9.13356	1.25785	0.832849	1.47631	1.94309	2.87852	2.89741	1.78288	1.96468	2.09961	3.06486	1.5128	3.06486	1.6767	1.83156	1.85384	3.31617	3.56303	3.56303	2.47916	1.38682	2.47916
0.82	34	0.8	3.12726	1	23	96.8802	96.8802	128.939	112.211	137.085	126.53	7.03509	8.47774	4.98381	17.0403	-210.626	5.14773	7.03151	7.03151	3.6629	5.95463	5.95463	4.13842	3.81364	4.22138	5.5559	5.99124	8.79436	1.54246	1.36656	1.78006	1.52307	3.35168	3.36372	1.62378	2.67055	2.84553	2.94657	1.96556	3.17902	1.75299	2.26664	2.26664	3.17092	4.46951	4.46951	2.05725	1.69647	2.20212
0.81	34	0.8	3.20612	1	23	97.1482	97.1482	122.841	110.093	135.985	129.436	8.65707	7.1876	5.02038	10.7633	-136.153	5.61755	6.4075	7.02584	4.03805	5.41573	5.79201	3.53895	4.02598	4.18062	5.39818	6.0394	8.6352	1.13694	1.02154	1.52748	1.50502	3.79185	3.79185	1.44189	3.17528	3.21504	2.7541	1.65212	3.01337	2.35675	1.53	2.35675	3.13499	3.27789	3.27789	2.38644	1.33299	2.38644
0.71	36	0.7	3.82078	1	21	59.7063	59.7063	106.268	85.8676	111.648	108.234	8.67889	7.53799	4.61472	9.65448	-44.9392	5.52347	5.63782	5.90388	2.90264	4.9331	4.9331	5.01414	4.56024	5.01414	4.90538	6.32723	8.58327	1.51486	1.2958	1.80207	1.7049	3.12241	3.12241	1.17581	2.25495	2.48837	3.03886	1.18201	3.03886	2.18422	2.12107	2.20056	2.90816	2.9086	2.9086	1.68318	1.20999	1.68318
0.74	36	0.76	3.72691	1	21	85.9282	85.9282	117.194	85.009	102.914	105.228	7.29678	7.03931	4.19596	34.022	-49.8494	6.29884	6.27652	6.43064	4.86223	6.6733	6.6733	4.98081	5.11216	5.21831	5.74275	6.63889	9.56506	1.38232	1.43804	1.7028	2.03034	2.76861	3.22118	1.05888	1.79771	1.79771	3.22859	1.01966	3.22859	2.85408	2.40556	2.85408	4.07678	2.93528	4.16349	1.7972	1.33217	1.7972
0.75	36	0.7	3.72436	1	21	115.821	115.821	124.449	92.184	113.384	120.186	6.00418	8.00806	4.40643	14.0043	-91.1219	5.85974	6.56719	6.56719	4.86103	5.57786	5.80013	4.58479	4.39966	4.58479	5.53484	5.98699	9.02239	1.86171	1.52112	1.97962	2.02144	2.8312	2.8312	1.61627	2.26952	2.26952	2.9764	1.44151	3.19635	2.35836	2.39842	2.42142	3.11708	4.40962	4.43342	1.5093	1.37556	1.80419
0.74	36	0.74	3.71756	1	21	58.7079	58.7079	102.968	87.2494	106.185	103.259	6.89731	7.38342	3.53863	16.7798	-109.034	6.24383	4.64033	6.24383	4.43567	4.94133	5.46684	4.65009	4.27104	4.65009	5.63639	6.40998	9.13716	1.47119	0.911641	1.47119	1.93062	2.00261	2.08386	1.3449	2.04644	2.26379	3.1653	1.91083	3.19784	2.56134	1.54913	2.56134	3.28466	3.1993	4.06098	1.41342	1.67377	1.68042
0.73	36	0.72	3.67363	1	21	67.2129	67.2129	108.418	87.1822	107.69	117.127	5.58202	7.0374	4.53025	26.0267	-40.3705	4.58746	5.89947	5.89947	3.78322	4.13034	4.73577	4.06689	4.77912	4.83423	5.43702	3.95556	8.08759	1.23151	1.18454	1.65712	1.41595	3.41933	3.41933	1.01674	2.23027	2.23027	2.79462	2.22206	3.05974	1.90952	1.85786	1.92543	2.99799	3.19213	3.19213	1.42485	1.57153	1.76806
0.74	36	0.76	3.62728	1	21	71.4644	71.4644	112.394	90.3234	114.883	104.068	11.6304	6.81268	4.98601	28.7997	-167.044	5.59855	6.20344	6.20344	2.80197	6.47993	6.47993	4.39369	4.50601	4.54211	5.81436	6.31432	8.96791	1.35212	1.19392	1.50917	2.39691	2.53609	2.71413	1.42604	1.99319	2.13946	3.70898	1.64412	3.70898	1.82887	2.68402	2.68402	2.76821	3.36145	3.36145	2.10075	1.09454	2.10075
0.76	36	0.76	3.61682	1	21	70.8689	70.8689	107.554	89.8149	111.045	111.422	5.55406	7.1174	5.3709	25.7266	-53.6598	6.48219	6.11535	6.48219	5.53144	5.54693	6.84082	4.30336	4.9334	4.9334	5.52464	6.95947	9.43442	1.41501	1.24899	1.54621	2.10396	2.5033	2.94164	1.16886	2.14215	2.28703	2.77135	2.39566	3.14441	3.19564	2.22261	3.19564	3.24302	3.94621	4.12923	1.2993	1.1503	1.6279
0.76	36	0.76	3.64957	1	21	89.0606	89.0606	107.855	94.4433	117.924	122.938	8.64232	8.37388	3.98123	26.7684	35.346	6.39645	6.48092	6.50241	3.77881	5.26697	5.26697	4.75138	4.47956	4.9786	5.89272	6.37834	8.82109	1.332	1.16243	1.66718	1.87648	2.21179	2.59312	1.97563	2.69523	2.81292	2.99131	1.8945	2.99131	2.62289	2.30477	2.62289	3.69431	3.74847	3.74847	1.7211	1.33946	1.90363
0.78	36	0.78	3.61804	1	21	84.9781	84.9781	114.254	95.8577	120.406	119.601	6.98439	7.91673	4.23849	22.7057	-14.9334	6.95329	5.79447	6.95329	4.21532	4.95311	5.58976	4.91684	4.68701	5.2306	5.31415	6.089	8.8496	1.30048	1.26806	1.61486	2.13224	1.86318	2.24642	1.6472	1.77127	1.93153	3.08038	1.56628	3.08038	2.62036	2.21553	2.62036	3.46041	3.13726	3.46301	1.64291	1.43914	1.64291
0.75	36	0.76	3.56532	1	21	65.6464	65.6464	120.154	92.6163	115.359	123.726	8.35279	7.98733	4.64568	18.8155	-75.5708	6.87045	6.73085	7.0113	3.20344	4.72779	5.24079	5.22077	4.01071	5.22077	4.39787	5.6719	7.85209	1.28455	1.15165	1.64395	1.35595	2.86155	2.86155	1.66346	3.0822	3.0822	2.8123	1.89132	2.8123	2.44808	2.06279	2.44808	2.92385	4.08003	4.08003	1.46711	1.78666	1.83929
0.75	36	0.74	3.59659	1	21	75.8617	75.8617	111.105	92.1778	110.16	110.91	8.16993	7.35714	4.71877	16.1609	-19.4773	5.99761	5.99897	6.07957	3.90105	5.15176	5.73793	4.26536	4.42699	4.42699	4.89072	6.04419	8.074	1.38133	1.08934	1.38133	1.51724	2.11976	2.18941	1.28318	2.04668	2.44327	2.9023	2.21172	3.4494	2.51789	2.29453	2.65112	2.5831	2.94034	2.94034	1.71184	1.27988	1.71184
0.73	36	0.74	3.61352	1	21	64.6266	64.6266	101.028	84.354	107.425	108.275	7.08426	7.41992	5.00475	20.6801	-2.17848	5.74389	5.60629	5.76367	3.37707	5.67836	5.67836	4.18569	4.47923	4.47923	4.91107	6.78226	9.55442	1.49705	1.16216	1.54669	1.44815	1.57316	1.79931	0.981556	2.11982	2.26902	4.32495	2.03688	4.32495	2.79282	1.98933	2.79282	2.63173	3.18012	3.20855	1.59864	1.31778	1.62757
0.75	36	0.76	3.56085	1	21	95.4984	95.4984	104.015	92.62	117.662	108.066	8.95158	7.18059	4.846	25.0169	37.2181	5.66046	5.81178	5.84582	4.02906	5.32205	5.63619	4.56304	4.36366	4.56304	6.26185	6.77839	10.1165	1.08011	1.06986	1.23946	2.03218	2.26438	2.26438	1.47548	2.14772	2.33543	2.77648	1.96811	2.89973	1.8667	2.14875	2.16857	3.18643	2.88837	3.18643	1.46945	1.16538	1.46945
0.75	36	0.76	3.55521	1	21	100.844	100.844	107.738	91.1791	114.757	110.787	7.62477	7.72862	4.98059	24.4307	12.7338	5.60569	6.47784	6.47784	3.62225	4.90255	5.19774	4.44675	4.50885	4.54871	5.54014	5.32802	8.94404	1.46068	1.30482	1.64489	2.0365	2.30694	2.5434	1.42493	2.00105	2.31257	2.95684	1.98386	2.95684	2.14427	2.22853	2.27941	2.73914	3.16036	3.16036	1.31326	1.66869	1.73203
0.75	36	0.74	3.58928	1	21	74.4257	74.4257	111.197	87.5954	110.133	121.502	6.77719	7.77551	4.71174	24.1966	-50.7368	6.00342	6.47253	6.48444	3.19839	5.33523	5.33523	4.52891	4.67408	4.71955	6.03561	5.99069	8.97384	1.2652	1.30015	1.56741	1.91406	2.54449	2.54471	1.42959	2.29992	2.53704	2.59392	1.91135	2.59392	2.34575	2.50778	2.5174	3.08864	3.3823	3.3823	1.73892	1.04151	1.73892
0.77	36	0.74	3.55793	1	21	101.867	101.867	118.831	97.9108	120.179	123.793	6.32885	8.66443	4.02429	18.1062	-128.241	6.43764	5.78031	6.51329	3.86433	5.84892	6.16098	4.95805	4.60468	5.18043	4.67391	7.24603	9.3662	0.938584	1.08265	1.34331	1.86629	2.23093	2.67193	1.8516	2.07444	2.26918	3.11611	1.87291	3.11611	2.97188	2.36228	2.97188	3.26864	3.4132	3.4132	1.71777	1.32286	1.73916
0.77	36	0.78	3.55567	1	21	105.912	105.912	109.695	103.497	126.801	122.475	9.01498	7.96369	4.08499	16.3724	-113.908	6.9737	5.85003	6.9737	3.74876	4.91705	5.31185	5.21103	3.95081	5.21103	5.6764	5.80542	8.63355	1.45028	1.22392	1.47927	1.69355	2.12767	2.34463	1.66105	2.32935	2.44302	2.4676	1.71359	2.4676	2.68699	2.25079	2.76419	2.8265	3.53168	3.53168	1.57525	2.01266	2.12095
0.78	36	0.78	3.52628	1	21	93.8349	93.8349	118.273	102.558	126.228	114.609	8.84546	7.63037	4.73084	34.5684	71.3041	6.97895	5.57535	6.97895	4.81165	5.31896	5.75237	4.8583	3.79374	4.8583	5.45523	5.81939	8.58941	1.17585	1.13595	1.34615	2.1562	2.79201	2.90165	1.75722	1.98974	2.30692	2.71269	1.92218	3.01102	2.51832	2.0441	2.62477	2.84313	3.31542	3.39016	1.78168	1.63657	1.78917
0.75	36	0.74	3.48488	1	21	104.662	104.662	104.787	94.9532	119.402	118.569	7.22933	7.8848	4.19124	-3.41308	-28.7191	6.37674	5.35052	6.37674	3.56987	5.77807	6.67373	4.55167	4.10987	4.55167	4.49132	7.35864	9.51863	1.37121	1.09766	1.45516	1.43641	2.14237	2.14237	1.47905	2.0097	2.49718	2.58692	2.06342	3.27454	2.06573	2.23949	2.47384	2.06827	2.81942	3.39268	1.61846	1.79087	1.80818
0.76	36	0.74	3.55915	1	21	78.6903	78.6903	104.289	92.7227	115.276	113.681	8.79126	7.78499	4.04424	7.70549	-61.6837	6.00612	5.26491	6.01402	3.09929	5.56137	5.57849	4.44821	4.24026	4.72006	5.11737	6.96386	9.30106	1.3361	0.987124	1.37067	1.67482	2.20099	2.20099	1.23857	1.905	2.04956	2.88988	1.65137	2.92373	2.59619	1.83187	2.59619	2.67677	3.0924	3.0924	1.72615	1.2997	1.72615
0.75	36	0.76	3.5306	1	21	62.9523	62.9523	109.972	93.1882	118.234	107.787	10.2086	6.74385	4.13043	32.1087	44.4465	6.11868	5.60497	6.11868	3.31562	4.99056	5.05091	4.46756	4.21334	4.46756	5.66185	6.10985	9.24286	1.21435	1.15364	1.44285	2.01324	2.72341	2.72341	1.5033	2.30618	2.50821	2.71758	2.50118	2.8943	2.26587	1.68567	2.26587	2.62959	3.38929	3.38929	1.36435	1.84988	1.88125
0.71	34	0.74	3.76888	1	25	51.8904	51.8904	110.537	81.5196	91.9651	107.734	6.94157	5.88846	4.68622	30.725	-49.9153	5.31208	5.06707	5.31208	4.75642	6.42868	6.94608	4.44541	4.47964	4.66713	6.06652	7.46675	10.7122	1.23934	0.931801	1.23934	2.22398	2.31986	2.31986	0.981526	1.52003	1.71989	2.8979	1.66205	2.8979	2.42084	1.91144	2.42084	3.32889	3.5417	3.5417	1.42863	1.25947	1.51199
0.76	34	0.76	3.57861	1	25	70.4114	70.4114	118.016	93.0987	114.254	120.109	7.83274	7.64189	4.54533	22.8858	-0.949637	6.88877	6.01312	6.88877	4.65989	6.32872	6.77061	5.13173	4.52891	5.13173	5.38931	7.94464	9.57263	1.30726	1.11675	1.36571	2.0629	2.88654	3.0155	1.13139	2.31968	2.41792	3.15052	2.38265	3.83961	2.95398	1.98064	2.95398	3.93476	3.83788	3.95362	1.61927	1.66575	1.85816
0.77	34	0.78	3.51771	1	25	83.9972	83.9972	113.109	93.1216	115.765	114.728	7.15846	8.12591	5.15619	24.5332	-96.0042	6.30881	6.5173	6.82593	4.59972	6.52223	6.52223	4.31176	4.76124	4.85972	5.70013	6.15774	8.61449	1.31746	1.47921	1.86613	1.75175	2.90385	2.94932	1.37129	2.31273	2.36237	2.79196	1.56129	2.79196	2.65989	2.30044	2.65989	3.33491	3.72815	3.72815	1.7556	1.45319	1.7556
0.78	34	0.78	3.46584	1	25	68.8486	68.8486	113.378	95.7349	120.285	120.099	6.54633	7.59311	4.08988	25.4782	-142.843	6.52662	5.89619	6.52662	4.40072	5.41703	6.27791	4.8783	3.89802	4.8783	5.79677	5.91409	9.05497	1.14912	1.21739	1.41383	2.05785	2.43482	2.88933	1.64775	2.1722	2.2644	2.71096	1.60463	2.76664	2.52224	2.22323	2.55174	3.11497	3.36083	3.36083	1.41326	1.64356	1.92173
0.78	34	0.78	3.45223	1	25	85.5461	85.5461	119.873	98.8626	124.765	120.94	8.88131	8.20038	4.77774	27.3255	-151.545	6.33667	5.89731	6.44423	4.42735	6.3165	6.3165	4.56602	4.19543	4.56602	5.1911	6.02564	8.30116	1.54913	1.19417	1.77423	1.34051	2.66203	2.66203	1.45902	1.99757	2.05621	2.9587	2.06478	3.29802	2.2998	2.87705	2.87705	3.25997	3.55138	3.55141	1.46423	1.70228	1.72901
0.76	34	0.74	3.41061	1	25	67.5243	67.5243	118.39	101.328	125.078	107.314	10.5345	8.00868	4.4455	16.0784	-75.0367	6.16326	5.32775	6.16326	4.13008	6.47207	6.47207	4.67261	3.64792	4.67261	4.7845	7.022	8.46396	1.38673	0.948793	1.38673	1.87444	3.49136	3.49136	1.43427	2.23002	2.41113	3.04459	1.90269	3.09809	2.14807	2.15256	2.34956	2.853	3.75516	3.80862	1.50033	1.46401	1.7022
0.76	34	0.76	3.41932	1	25	89.9499	89.9499	105.346	95.3365	119.62	113.206	5.65786	8.41532	5.0025	15.3772	2.30338	5.50079	5.59603	5.64681	5.33784	5.97298	6.73514	4.25503	4.26278	4.55362	5.90474	6.92462	9.59437	1.214	1.62542	1.62542	1.91231	2.4718	2.70253	0.970463	2.11554	2.11554	2.70517	2.21312	3.21345	2.23451	2.12602	2.2843	3.54122	3.27877	3.54122	1.46518	1.41095	1.63117
0.75	34	0.76	3.461	1	25	81.6276	81.6276	110.751	92.5872	116.634	108.758	9.24767	7.40661	4.03709	6.37595	-22.4801	6.48484	4.97324	6.48484	3.9069	5.41812	5.74419	5.08377	3.84658	5.08377	4.36845	6.68932	8.50454	1.4912	0.899927	1.4912	1.78998	2.01137	2.51713	1.33559	1.76614	2.02901	2.50367	1.98445	3.00236	2.23357	2.07339	2.27917	3.17388	3.45268	3.45268	1.62751	1.43725	1.62751
0.74	34	0.74	3.43485	1	25	68.1048	68.1048	104.9	92.3916	117.506	113.111	7.76533	7.46249	4.23772	12.1327	-122.427	5.11006	5.74062	5.74062	3.57969	5.21158	5.3884	4.1887	4.19354	4.43378	5.26365	6.22159	9.04575	1.21414	0.864264	1.21414	1.18581	1.87247	1.92328	1.09091	2.03932	2.16575	2.80535	1.78904	2.80535	1.86969	2.15756	2.15756	2.99383	3.42336	3.42336	1.41069	1.33221	1.56242
0.75	34	0.76	3.35965	1	25	61.4905	61.4905	109.103	90.5216	111.295	117.408	8.24411	6.81731	4.32674	10.7329	-43.1432	6.01555	5.38242	6.07633	3.01055	5.2621	5.5411	4.54177	4.19681	4.54177	5.15528	6.78567	9.62989	1.23944	1.23095	1.44029	1.39513	2.38885	2.38885	1.36859	2.05996	2.17119	2.80759	2.51361	2.91957	2.17809	1.89021	2.17809	2.98957	3.27099	3.27099	1.28111	2.00969	2.10534
0.78	34	0.78	3.28861	1	25	89.6131	89.6131	102.384	92.2244	119.166	112.758	8.08455	7.41666	4.87337	22.0592	9.96501	6.50507	5.79544	6.50507	4.61181	7.41759	7.41759	4.09334	4.14136	4.28137	6.48329	6.92589	9.97992	1.08334	1.07152	1.1954	2.19156	2.48815	2.49627	1.51291	1.95487	2.15233	3.69834	2.01917	3.69834	2.2399	1.93049	2.29243	3.46998	3.57637	3.57637	1.97119	1.36436	2.05509
0.8	34	0.8	3.3689	1	25	98.8899	98.8899	114.279	102.414	124.071	119.786	6.82365	8.0717	4.95706	24.5789	-295.426	6.43953	6.40852	6.52488	4.63036	6.55244	6.55244	4.45968	4.04167	4.45968	5.73815	6.21061	8.92854	1.85715	1.62627	2.27412	1.9179	2.65901	2.79978	1.59723	2.21351	2.37015	3.14797	1.76775	3.15996	2.41306	2.30241	2.45637	3.63903	3.73903	3.75222	1.58482	1.76658	2.1627
0.8	34	0.78	3.40942	1	25	76.4634	76.4634	118.297	103.961	126.235	128.424	5.9713	8.08613	5.13387	19.3455	-273.69	6.2724	5.53757	6.2724	4.61121	5.16972	6.29232	4.40609	4.03578	4.40609	5.57812	5.76867	9.08085	1.76671	1.43844	1.91126	1.7223	1.79657	2.38262	1.628	2.05568	2.41605	2.87708	2.04882	3.20082	2.49389	2.11394	2.49389	2.90473	3.52198	3.52823	1.81542	1.8264	2.03616
0.78	34	0.76	3.47746	1	25	92.9688	92.9688	117.26	106.092	134.234	117.282	10.4899	8.84162	5.47225	17.7711	-74.749	6.59902	5.26657	6.59902	4.16147	5.22329	5.54177	4.82799	3.74887	4.82799	4.62876	6.42422	8.28693	1.52562	1.00256	1.52562	2.05304	3.63784	3.63784	1.4682	2.27103	2.59844	3.24108	1.6842	3.31774	2.41735	2.04286	2.61297	3.21461	4.11252	4.14217	1.81979	2.14969	2.42494
0.74	34	0.7	3.44256	1	25	99.1922	99.1922	109.029	98.5205	123.678	118.033	7.39213	6.95775	4.45729	17.3694	-65.3412	5.1285	5.62628	5.62628	3.85128	5.8529	5.8529	4.24271	3.8099	4.24271	5.75616	7.2798	9.41753	1.3007	1.46188	1.78316	2.18058	2.55474	2.80468	1.16588	2.2826	2.29446	2.95587	1.8597	3.06776	2.32421	2.37128	2.44133	3.38659	3.07496	3.41794	1.61678	1.75813	1.89966
0.77	34	0.76	3.38866	1	25	70.9112	70.9112	107.339	100.151	123.58	120.346	6.70218	7.50904	4.55769	16.2217	-31.3079	5.94938	5.83122	6.08995	4.0654	6.13162	6.24363	4.31526	3.82097	4.48658	4.62976	6.64996	8.65356	1.14829	0.984456	1.19303	1.76628	2.23253	2.56794	1.38549	2.14577	2.39748	2.68284	2.32652	3.09181	2.38805	2.08248	2.38805	2.15823	3.08906	3.08906	1.49347	1.56623	1.81513
0.78	34	0.78	3.36598	1	25	70.7667	70.7667	106.36	95.5897	116.793	118.502	8.84564	7.0903	4.12264	14.9913	-98.3942	6.13906	5.74867	6.26248	3.82295	5.807	5.807	4.37739	3.80349	4.37739	5.31428	5.95841	8.85857	1.28524	1.0869	1.28524	1.6622	2.07252	2.07252	1.34993	2.14792	2.31388	2.69391	1.79835	2.93872	2.20084	1.62503	2.20084	3.0565	3.2624	3.2624	1.28048	1.85631	1.89255
0.77	34	0.78	3.29745	1	25	69.5866	69.5866	111.288	92.5216	115.191	117.895	8.17691	7.68387	4.05115	22.6732	-64.7322	6.24547	5.84499	6.38256	3.36556	5.86258	5.86258	4.4278	3.99693	4.4278	4.90274	5.9923	8.80414	1.13193	1.14799	1.34514	1.47633	2.71702	2.71702	1.41404	2.27195	2.27882	2.88435	2.04574	2.88435	1.96234	1.84749	1.96234	3.0743	4.18546	4.18546	1.60465	1.67219	1.82557
0.8	34	0.78	3.22905	1	25	71.1739	71.1739	110.999	100.637	126.615	126.102	8.16016	8.65229	3.86274	26.3818	3.36331	6.2838	6.10049	6.2838	4.08234	5.12737	5.75489	4.04414	3.59598	4.04414	4.86833	5.75565	7.63919	1.07332	1.50613	1.69292	1.30074	2.94206	2.94206	1.44181	2.24388	2.50424	2.68695	2.42386	3.23263	2.69951	1.94192	2.69951	3.37671	4.25421	4.25421	1.37773	1.45042	1.64377
0.8	34	0.82	3.17778	1	25	86.2171	86.2171	111.331	106.418	133.64	121.803	10.2181	6.95374	4.55814	14.0532	-48.5972	7.05172	6.38374	7.14748	3.89685	5.58131	5.58131	4.61112	3.64738	4.61112	3.84022	5.65643	6.88076	1.52954	1.60915	1.97153	1.83795	2.58785	2.78973	1.82876	2.07555	2.1749	2.35673	1.88335	2.46515	2.30321	2.2612	2.38733	3.79036	3.26081	3.79686	1.70468	1.66794	1.96223
0.8	34	0.78	3.24884	1	25	102.161	102.161	113.642	107.97	131.193	125.603	8.51087	8.05503	5.03826	8.38653	-162.328	6.66812	6.02925	7.0381	4.06186	6.52423	6.52423	4.476	3.90882	4.52379	5.53974	5.47229	8.37139	1.294	1.56175	1.56175	1.43254	2.70762	2.70762	1.87457	2.56036	2.74245	2.22016	1.85357	2.91377	2.10532	2.12513	2.2978	3.22245	4.43779	4.43779	1.10543	2.18632	2.18632
0.76	34	0.74	3.54806	1	25	98.7742	98.7742	116.559	101.629	125.555	119.764	7.55304	8.37026	4.39085	11.4505	-72.8269	6.2242	5.36231	6.23575	3.85666	5.7603	6.28907	4.8228	4.45239	4.8228	5.13437	7.58341	9.31104	1.6017	1.15648	1.6017	2.00718	2.65261	2.72806	1.56716	1.95731	2.44821	3.32327	1.96192	3.32327	2.55553	2.15784	2.55553	3.45254	4.08503	4.08503	1.88475	1.39096	1.88475
0.76	34	0.78	3.44417	1	25	85.8257	85.8257	115.281	90.2604	109.102	103.757	9.2649	6.25774	3.79128	6.97927	-15.7508	6.60833	4.9365	6.60833	3.73848	4.96153	5.54263	4.54457	3.64393	4.54457	4.92761	6.66653	8.33503	1.36107	0.885901	1.36107	1.659	3.14108	3.14108	1.35029	2.10125	2.10375	2.80118	1.83559	2.80118	2.33856	1.65739	2.33856	3.34492	2.84813	3.38108	0.843035	1.56428	1.56428
0.78	34	0.78	3.28082	1	25	82.6137	82.6137	105.391	87.2678	113.483	118.077	8.969	7.08251	4.24018	20.3533	-172.582	5.72351	5.68098	5.72351	2.6071	4.83772	5.0008	4.12655	3.85277	4.38458	4.70204	5.6646	7.6607	1.27963	1.16157	1.3592	1.25967	2.44342	2.44342	1.76947	2.28653	2.4173	2.47856	1.80649	2.78768	1.63878	2.07691	2.13874	3.40165	3.66672	3.66672	1.47836	1.80757	1.94499
0.79	34	0.78	3.23856	1	25	88.32	88.32	117.21	97.0743	115.542	110.517	8.51941	7.45887	4.49819	30.1335	-185.122	5.13466	5.8857	6.00942	3.14383	5.74293	5.74293	4.39625	4.02565	4.39625	5.02465	4.61992	7.68843	1.52989	1.73578	2.14257	1.57443	3.60754	3.60754	1.53967	2.52011	2.70786	3.01049	1.2652	3.01049	1.86277	1.7291	1.98896	3.40634	2.84931	3.46011	1.76105	1.6137	2.08026
0.73	30	0.72	3.84714	1	13	118.92	118.92	124.032	98.8171	107.927	116.681	6.62752	6.63157	4.66481	20.61	94.1517	5.74592	5.24453	5.74592	5.13276	6.24369	6.39288	4.95638	3.87964	4.95638	4.35508	5.66124	8.31532	1.51021	1.20963	1.72861	2.22863	3.41251	3.41251	1.85158	2.19958	2.53379	2.40415	2.34179	3.27267	2.53323	2.09085	2.82481	2.66104	3.41548	3.41548	2.2694	1.26015	2.2694
0.81	30	0.78	3.54686	1	13	98.0798	98.0798	127.602	114.592	146.186	139.159	12.7368	8.99166	4.84513	12.1392	112.291	6.26978	6.51109	6.51109	5.29589	5.17185	5.66041	4.62711	4.88529	5.04848	2.9407	3.89178	5.14283	1.21395	1.23042	1.56949	1.99565	2.13362	2.51467	1.46074	2.70999	2.70999	2.79139	2.06881	2.90561	2.51643	1.7822	2.52689	2.55243	3.03447	3.29536	2.31649	0.973794	2.31649
0.76	30	0.74	3.75155	1	13	85.2739	85.2739	123.83	101.78	126.265	121.427	8.36833	8.3428	4.23661	9.91602	103.744	5.9417	5.55505	5.9417	5.31808	4.73714	5.70756	4.44427	4.17159	4.44427	3.11173	4.48164	6.53149	1.13616	1.0677	1.58413	1.88315	2.48652	2.67225	1.41261	2.09532	2.21395	2.32352	1.49706	2.38164	2.66227	2.29286	2.66227	2.87491	3.50439	3.50439	1.71101	1.13537	1.80274
0.71	30	0.7	3.72506	1	13	87.2911	87.2911	120.992	100.239	108.9	113.967	7.3676	5.4858	4.60087	13.3282	33.2609	5.10478	5.39238	5.41148	3.65988	6.89429	7.05576	4.78497	3.69551	4.78497	4.78101	7.07828	9.40957	1.20526	1.21507	1.42331	1.97548	2.45075	2.45075	1.04256	1.81856	1.84813	2.87586	1.66929	2.87586	2.56504	2.20033	2.57333	2.80511	3.63044	3.63044	2.32297	1.58616	2.32297
0.75	30	0.74	3.63182	1	13	79.4164	79.4164	116.459	94.0794	110.713	120.637	6.37971	7.98454	4.74863	30.3201	-41.0369	6.06453	5.21597	6.06453	4.71717	5.10511	6.20754	4.59383	3.68131	4.59383	4.73413	5.3723	8.34836	0.875223	1.27119	1.37812	1.66839	2.72769	2.9337	1.35376	2.00623	2.14285	2.82669	1.6012	2.82669	2.52603	2.04814	2.52603	3.68257	3.52734	3.78522	1.72797	1.16415	1.72797
0.77	30	0.78	3.39312	1	13	75.9729	75.9729	125.692	91.8513	114.528	127.221	8.7845	5.95777	5.34098	29.7125	34.7149	5.77627	6.28078	6.28078	4.38459	6.07135	6.07135	4.25537	4.35258	4.55097	5.52429	6.50094	8.15228	1.0414	1.37026	1.37026	2.35517	3.28326	3.38303	1.43901	2.38283	2.53231	2.59315	1.76392	2.66548	2.52714	2.04909	2.61433	2.85933	3.4285	3.4285	1.36729	1.22735	1.61815
0.84	30	0.82	3.16207	1	13	76.8996	76.8996	125.139	112.976	144.054	133.975	8.82635	8.51599	5.71311	15.8624	-157.222	6.92687	5.99696	6.92687	4.91253	5.59545	6.34132	5.24499	3.80224	5.24499	4.67031	4.84189	7.83318	1.88593	1.24195	1.88593	2.29189	2.34804	2.90911	2.03556	2.21694	2.48922	2.2186	1.41721	3.15451	2.6766	2.21305	2.6766	3.23942	3.50463	3.50463	2.22477	1.9069	2.65113
0.83	30	0.82	3.3306	1	13	81.6137	81.6137	119.364	115.779	141.526	132.309	12.4957	8.66045	5.61029	14.6173	-56.144	6.71759	6.65043	6.89374	4.06501	5.71657	5.71657	4.68987	4.82417	4.93054	3.02883	3.78472	5.14726	1.7079	1.39585	1.97964	1.53548	3.30683	3.30683	1.58533	2.20813	2.34014	2.85662	1.39606	2.94461	2.37657	2.81861	2.81861	2.20063	3.18916	3.18916	1.86992	1.37411	1.9172
0.74	30	0.74	3.56678	1	13	79.6506	79.6506	117.26	91.2974	110.12	109.42	7.64323	6.56358	5.40355	-2.59136	79.6454	5.75401	5.42241	6.10553	4.66041	6.67758	6.67758	4.57221	3.68369	4.57221	4.81133	5.81101	8.06977	1.20138	1.2081	1.42055	2.32069	2.65789	2.65789	1.11591	1.87775	1.93028	2.70085	1.92467	2.73879	2.55956	2.26369	2.70366	3.26894	3.32775	3.32775	1.90193	1.45456	1.90193
0.75	30	0.74	3.4845	1	13	100.537	100.537	114.634	93.3658	114.51	122.454	6.83907	7.17892	5.40434	9.23986	-22.8321	5.28176	5.3701	5.3701	4.43081	5.33882	6.51055	4.09991	4.15044	4.2209	4.89773	6.19083	9.115	1.05474	1.22126	1.47078	1.97831	2.64593	3.10306	0.931914	2.07309	2.07309	2.0414	1.27106	2.28661	2.55504	2.0363	2.55504	2.98833	3.26079	3.26079	1.48924	1.46411	1.48924
0.77	30	0.78	3.42528	1	13	86.9201	86.9201	119.727	97.9233	115.246	111.566	7.01015	6.83543	4.4262	25.2234	-24.8932	6.01785	5.40272	6.01785	5.17123	6.64167	6.78424	4.91148	3.82235	4.91148	5.21805	5.88903	8.5027	1.36979	1.35598	1.6311	2.1099	2.72072	2.72072	1.54129	1.83896	2.03758	2.61426	1.60214	2.92696	2.47274	1.72994	2.47274	3.29586	3.55057	3.55057	2.10638	1.24317	2.10638
0.82	30	0.84	3.0682	1	13	103.265	103.265	125.19	115.319	141.61	130.283	9.30415	7.56007	6.51035	34.7516	-198.404	6.38398	4.85039	6.38398	5.23215	6.00087	7.12786	4.18633	3.65228	4.18633	4.66717	5.15072	7.56848	1.47403	1.33195	1.61138	1.72684	3.16849	3.16849	2.13552	2.45241	2.53388	3.0004	1.98537	3.19531	1.87666	1.54788	1.87666	3.04254	3.35585	3.35585	2.18664	1.82931	2.70218
0.79	30	0.74	3.68136	1	13	94.5615	94.5615	139.087	107.991	128.138	130.829	13.0042	7.42885	6.46994	17.9058	-165.108	5.30114	6.86808	7.58534	4.7695	5.86036	6.0685	4.40492	5.36565	5.70368	4.37065	4.88613	6.74274	0.974386	1.48171	1.96708	1.78814	2.73019	2.76185	0.844765	2.20169	2.21484	2.17322	2.28872	2.98586	2.40077	2.65664	2.65664	3.1366	2.56503	3.1366	2.16911	1.82327	2.16911
0.82	33	0.82	3.12916	1	22	78.7203	78.7203	116.763	104.098	130.582	116.231	7.35441	8.10772	5.08165	5.98978	65.3097	6.94491	5.94187	6.94491	4.19337	5.43836	6.48824	5.11854	3.56591	5.11854	4.89275	6.21384	9.25247	1.08	1.29845	1.29845	2.04283	2.23623	2.65418	2.0633	2.81197	2.96135	2.6057	3.0212	3.29854	2.26756	2.41277	2.46515	3.49683	4.07149	4.07149	1.39463	1.93395	2.11184
0.81	33	0.8	3.26636	1	22	106.456	106.456	113.93	107.19	133.73	121.265	11.8375	8.75306	5.3872	-4.40024	-71.1316	7.07843	5.334	7.07843	4.3321	4.8528	5.85349	5.10734	3.85409	5.10734	5.42663	6.26616	8.74265	1.59608	0.713506	1.59608	1.56538	2.28357	2.28602	1.57178	2.26765	2.40911	2.70124	1.75655	2.70124	2.6496	1.81199	2.67823	2.6724	3.10108	3.10108	1.59772	1.91638	2.44291
0.8	33	0.8	3.36228	1	22	80.0248	80.0248	116.02	106.016	127.09	116.652	5.0561	9.07667	4.36766	7.291	-117.499	5.97871	5.87146	6.25456	4.20918	5.96181	5.96181	4.71409	4.49865	5.12487	4.93922	6.39473	8.66714	1.47793	1.30677	1.78655	1.80684	2.67138	2.69922	1.58365	2.11073	2.37499	3.03963	2.35422	3.59668	2.21101	1.81147	2.21101	2.43434	3.84196	3.86583	1.89954	1.449	1.9054
0.76	33	0.76	3.54759	1	22	102.771	102.771	121.579	94.9028	114.244	114.509	4.99995	7.84012	4.60667	7.69724	74.5617	6.0751	5.34357	6.18481	4.76443	6.36389	6.8485	5.14754	4.65753	5.14754	6.1122	8.00631	10.6881	1.0565	1.08347	1.29854	2.23266	2.11219	2.99869	1.29046	1.61412	2.08438	3.14904	2.79527	3.84187	2.46715	1.88615	2.51198	3.2951	3.40493	3.40493	1.55356	1.59731	1.74949
0.75	33	0.76	3.50041	1	22	108.676	108.676	115.896	89.875	112.06	119.122	6.9521	7.29461	4.02901	0.520279	117.926	6.12597	5.18534	6.12597	3.87367	5.11621	5.43923	5.03666	4.09325	5.03666	6.1229	6.9962	10.0952	1.08119	0.75441	1.10953	1.87543	2.20113	2.20113	1.23761	2.06703	2.09122	3.3078	2.37837	3.3078	2.37133	1.75169	2.37133	3.14069	3.35523	3.35523	1.54606	1.63161	1.98026
0.78	33	0.76	3.21319	1	22	108.645	108.645	114.879	94.2345	117.424	119.852	6.61196	8.01868	4.13959	17.1826	152.34	6.73033	4.67528	6.73033	4.814	6.24391	7.08574	4.85958	3.4415	4.85958	6.0911	6.94159	11.0116	0.954187	1.0241	1.0241	2.00884	2.10051	2.75275	1.49186	1.94528	1.97153	3.48729	1.8256	3.48729	2.16172	1.38216	2.16172	3.70515	3.18969	3.70589	1.90223	1.78995	2.60152
0.77	33	0.78	3.15329	1	22	89.4732	89.4732	108.807	95.5061	114.338	113.903	8.49903	6.85194	4.8139	26.7774	51.6053	5.1735	5.42084	5.42084	3.13698	6.11072	6.13576	3.6623	4.17122	4.17122	6.22095	6.59308	9.87919	0.93579	1.26544	1.38127	1.4873	2.49413	2.51195	1.48757	1.86436	1.96042	2.5492	1.95023	2.5492	2.00002	1.87991	2.1169	2.49937	3.55051	3.55051	1.63748	1.05004	1.76589
0.8	33	0.8	3.18699	1	22	83.6371	83.6371	118.469	101.503	125.804	132.02	6.83838	7.10122	6.0051	24.5504	9.24007	6.41625	6.35415	6.44922	4.97877	6.13509	6.72673	4.307	3.81692	4.307	5.43709	6.23651	8.91711	1.29613	1.17119	1.4563	2.36674	2.71757	3.70143	1.31673	2.14678	2.25679	4.09672	2.115	4.09672	2.58542	2.07222	2.58542	3.64592	3.46514	3.70915	1.35221	1.75275	1.80349
0.82	33	0.84	3.07013	1	22	90.2159	90.2159	119.339	100.587	128.993	123.568	9.68522	8.7352	6.15686	11.6453	281.777	7.37255	5.91034	7.37255	4.9477	6.6464	6.97565	4.19719	4.22573	4.53933	5.22743	6.46136	8.78149	1.22831	0.934121	1.22831	1.96283	2.06964	2.64839	1.76682	2.19677	2.21533	2.59705	1.74045	2.79878	2.42835	1.93874	2.42835	3.1401	3.29241	3.294	1.69033	1.39359	2.00284
0.82	33	0.8	3.20695	1	22	106.009	106.009	110.965	115.099	135.03	145.299	7.75146	9.4851	5.23513	-18.2841	175.398	6.51489	5.79042	6.51489	4.93183	6.20861	6.79743	5.11069	4.09454	5.11069	5.17654	6.63527	8.8722	1.21346	1.06831	1.38647	1.49896	2.14736	2.36582	2.00948	1.99269	2.24254	2.61667	2.67762	3.76356	2.11626	2.2085	2.41363	3.19233	3.4247	3.42877	1.98827	1.81136	2.36859
0.8	33	0.78	3.3073	1	22	100.41	100.41	113.589	114.7	135.7	128.955	11.1115	8.35105	4.78683	-19.5841	-73.1844	5.85138	6.77518	6.77518	3.43927	5.72345	5.72345	4.07561	4.63226	4.63226	4.31854	6.12413	7.96551	1.44396	0.894648	1.44396	1.35359	3.04453	3.14885	1.45613	2.5091	2.5091	2.91981	2.17429	3.27619	2.635	2.66994	2.86402	3.22225	3.92556	3.92556	2.11966	1.43026	2.11966
0.79	33	0.78	3.39091	1	22	81.0217	81.0217	118.516	104.984	131.31	118.609	8.17283	7.49435	4.69073	6.89998	-86.5779	7.06832	5.87069	7.06832	3.86267	6.25755	6.25755	4.65928	4.04246	4.65928	6.02938	6.05768	9.75395	1.63135	1.1885	1.63135	1.07391	2.16342	2.16342	1.99317	2.30061	2.38239	3.62503	2.06129	3.82261	2.92097	1.9712	2.92097	4.48615	2.70864	4.48615	1.03634	1.61433	1.80958
0.78	33	0.76	3.47383	1	22	96.0374	96.0374	107.272	113.857	139.111	114.182	7.80406	8.82157	5.60543	9.97393	30.4133	6.04474	6.04156	6.13582	4.71943	5.72168	6.18567	4.69928	4.34915	4.69928	6.22519	7.24466	9.69122	1.50582	1.09744	1.73365	2.07565	3.05682	3.221	1.43383	2.10699	2.53656	2.8239	2.04998	3.10735	2.46303	2.37418	2.48196	2.31583	3.50831	3.66232	1.92907	1.36638	1.92907
0.79	33	0.78	3.13937	1	22	97.9915	97.9915	107.703	102.071	129.399	127.241	8.71093	8.18131	4.78452	17.0693	-187.434	5.95221	6.13633	6.21914	2.37975	4.57672	4.91694	4.42801	3.825	4.68103	4.93055	5.60583	8.55241	1.54038	1.193	1.62502	1.5481	2.6082	2.95055	1.53257	2.24859	2.36605	2.53932	1.92837	2.68876	1.66754	1.93038	1.93389	3.52282	3.30799	3.53475	1.41012	1.78126	1.98743
0.82	33	0.8	3.08886	1	22	82.3446	82.3446	114.248	105.625	130.719	124.719	8.57874	7.12448	5.87763	28.8687	-158.148	6.00568	5.54884	6.00568	3.42581	4.98238	5.76614	4.17502	3.90707	4.17502	5.11336	4.26602	8.32479	1.28767	1.18103	1.49796	1.15085	2.48141	2.79159	1.88995	2.12372	2.33173	3.07892	1.87243	3.31512	1.96927	1.80299	2.11835	3.16382	3.68149	3.68149	1.54338	1.50683	2.12263
0.81	33	0.8	3.19759	1	22	102.109	102.109	114.809	110.156	135.278	121.277	7.96467	6.64292	5.82551	22.2999	18.1975	6.39748	5.69222	6.39748	5.2082	6.33211	6.85144	3.96837	3.60584	4.11404	6.1148	7.22365	9.67182	1.56012	1.5037	1.91391	2.16022	2.87875	3.23369	1.44051	2.23889	2.40935	2.87312	1.82723	2.99138	2.46653	1.98712	2.46653	2.68078	3.14198	3.14198	1.41737	1.90534	2.09263
0.81	33	0.76	3.28725	1	22	116.268	116.268	115.583	117.846	142.548	137.299	6.15796	8.15559	4.68452	10.2536	-78.4292	5.60278	6.16833	6.16833	4.68441	5.7908	6.28894	4.48823	3.66397	4.48823	6.7825	6.14152	10.2497	1.5049	1.38287	1.78277	1.94002	2.78441	3.13305	1.54928	2.38544	2.66207	2.67068	2.17526	2.9531	2.1543	2.21949	2.27471	2.96453	3.61943	3.61943	1.79167	1.95928	2.24857
0.81	33	0.76	3.30726	1	22	83.7622	83.7622	119.294	118.903	141.923	130.385	9.55246	8.64398	4.66588	5.56709	-65.2071	6.48092	6.02729	6.58621	3.9041	4.8285	5.40332	4.41474	4.02372	4.71176	4.65702	6.06041	8.50853	1.09155	1.01826	1.35459	1.60411	2.17593	2.36993	1.89942	2.2793	2.48633	2.76733	2.56479	3.43927	2.48855	2.01993	2.74267	2.46172	2.22136	2.46172	1.33009	2.39658	2.39658
0.79	33	0.76	3.35711	1	22	82.9106	82.9106	119.91	108.515	135.857	121.556	9.95504	8.26931	4.0579	14.4652	26.9284	6.54876	5.63633	6.54876	3.9823	5.21568	5.53898	5.01491	3.74629	5.01491	5.70947	6.29258	8.6058	1.25688	1.01299	1.39333	1.653	2.28551	2.28551	1.5737	2.11839	2.34819	2.65874	1.87778	2.84728	2.25093	2.01383	2.35656	3.24681	3.21762	3.24681	2.00377	1.7379	2.16717
0.77	33	0.76	3.22661	1	22	83.3951	83.3951	107.467	99.779	124.483	116.538	8.73958	7.5127	4.51189	10.0298	47.695	6.22275	5.29496	6.22275	3.41283	5.40839	5.73769	4.41184	3.67252	4.44369	5.55231	6.24685	8.67556	1.10134	1.09148	1.15949	1.96544	2.13823	2.43759	1.54039	2.15341	2.29937	2.13698	2.81883	3.15653	2.17306	1.92826	2.17306	2.56988	3.88709	3.88709	1.30744	1.96604	2.20968
0.78	33	0.78	3.19125	1	22	90.1286	90.1286	108.928	100.822	123.861	120.501	8.74883	7.40948	4.59526	8.5132	40.6224	5.5233	4.99378	5.67794	3.79443	7.13491	7.40508	4.13162	3.78322	4.13162	5.65392	6.82519	10.1382	1.27487	1.07453	1.40473	1.34471	2.15196	2.20016	1.51014	1.92345	2.10753	2.92523	2.70889	3.60541	1.85402	1.58112	1.85402	3.03257	2.74363	3.04539	1.53098	1.75062	2.33538
0.78	33	0.76	3.17384	1	22	89.2791	89.2791	109.586	97.7197	122.985	128.273	7.66686	7.67844	4.28058	14.7108	134.282	5.53754	6.00539	6.00539	3.93391	6.58476	6.68804	4.27407	3.61568	4.42412	5.918	6.57938	9.43101	0.931181	1.19658	1.21366	1.52917	2.01353	2.36058	1.62542	2.08606	2.13653	2.52129	1.86376	2.69549	1.52058	1.87701	1.87701	2.60549	2.9987	2.9987	1.30863	1.97043	2.16524
0.78	35	0.8	3.35012	1	21	85.5684	85.5684	122.062	95.2669	122.288	114.399	8.28825	8.14826	5.37524	9.77105	-81.0094	6.93726	5.77268	6.98473	4.71961	6.90721	6.90721	5.20764	4.13145	5.20764	6.48386	7.08014	10.3415	1.24269	1.42392	1.42392	2.34783	2.5587	2.93269	2.44788	1.97982	2.44788	4.24174	1.73045	4.24174	2.99815	1.89621	2.99815	3.21237	3.62219	3.62219	1.67461	1.30529	1.86938
0.79	35	0.8	3.30375	1	21	86.6644	86.6644	114.273	94.0111	120.898	125.768	8.82236	7.06903	4.96495	22.8744	21.1875	6.85599	5.8409	6.85599	4.77717	4.09623	6.25761	4.97365	3.60219	4.97365	5.67094	6.09953	9.64744	1.20839	1.30117	1.30146	2.54779	2.04611	3.62245	1.59039	2.11865	2.25563	3.32073	2.22976	3.32073	2.61442	2.17262	2.61442	4.44358	2.81339	4.44358	1.74457	1.86803	2.08341
0.8	35	0.8	3.15707	1	21	97.0861	97.0861	104.081	109.238	132.385	135.069	8.98973	8.50591	4.27189	-9.32555	-72.0518	6.40727	6.1596	6.86961	4.51106	6.07203	6.43306	4.92291	3.8273	5.03362	5.48429	6.64608	9.58881	1.38493	0.950335	1.38493	1.34632	2.33691	2.33691	1.64029	2.4245	2.51754	2.56866	1.99398	3.05859	2.2584	1.73241	2.2584	3.12197	3.48918	3.5117	1.70393	2.1854	2.7704
0.75	35	0.74	3.31424	1	21	109.528	109.528	106.165	91.4009	112.293	111.648	8.90553	6.74632	4.26879	-0.432698	41.7346	6.06412	5.24588	6.1733	3.97771	5.88407	6.68168	4.5189	4.30936	4.66324	6.21626	8.00902	10.9861	1.27323	1.07972	1.36891	1.84999	2.13754	2.13754	1.22679	1.63231	1.8316	2.75583	1.89054	3.05122	2.29757	1.62819	2.34914	2.79712	3.07534	3.11485	1.2517	1.71869	2.03424
0.76	35	0.76	3.30008	1	21	109.725	109.725	109.342	95.8354	118.95	112.664	6.51498	7.14324	4.70076	-5.63828	49.4557	6.44092	4.97663	6.44092	4.42975	6.30287	6.30287	5.41956	4.03672	5.41956	7.661	6.86883	11.3184	0.999778	0.905151	1.11768	2.30124	1.70126	2.30124	1.41054	1.99665	1.99665	3.23423	2.70821	3.77845	2.28396	1.83982	2.34224	2.99995	3.85993	3.85993	1.40765	1.70608	2.09552
0.77	35	0.74	3.34472	1	21	134.108	134.108	106.653	94.5603	115.84	128.08	5.1361	8.43157	5.02759	1.9581	57.7017	6.2383	5.51967	6.33243	3.97226	5.87415	6.83331	4.75574	3.87156	4.75768	6.16587	8.24842	11.4143	0.895341	0.974188	1.1304	1.55729	2.00423	2.34218	1.20187	1.91961	1.91961	2.88661	2.43258	3.12974	2.41308	1.86997	2.45765	2.97457	3.04067	3.0758	1.82006	1.7979	2.06924
0.78	35	0.78	3.33815	1	21	129.982	129.982	114.671	96.5107	118.789	118.059	9.90696	7.57093	4.44549	5.48716	-103.824	7.07363	5.29028	7.19836	3.05189	4.98705	6.357	5.33002	3.75634	5.33002	4.79989	6.62765	9.04376	1.07767	1.1976	1.4386	2.00718	1.88202	2.38609	1.83025	2.04434	2.09162	2.90012	1.91413	2.90012	2.66493	1.66492	2.66493	3.07095	3.36309	3.36309	1.46959	1.81073	2.16925
0.78	35	0.8	3.32782	1	21	105.536	105.536	116.73	93.8835	119.956	110.534	9.33613	6.57628	5.54548	18.8891	-205.216	5.49865	5.55782	5.85528	3.61357	6.21906	6.57278	4.61698	3.979	4.61698	5.66811	7.46937	10.6039	1.77731	1.50247	1.93692	2.26036	3.29817	3.51767	1.48987	1.80325	2.00923	3.18026	1.29763	3.18026	2.25638	2.3945	2.43036	3.1172	3.56887	3.56887	1.82875	1.03891	1.82875
0.79	35	0.78	3.32737	1	21	108.47	108.47	114.811	100.859	122.172	121.086	7.30793	7.45618	4.55876	1.11139	32.4322	7.33236	5.93693	7.33236	4.52157	6.04109	6.3808	4.96213	4.3618	5.07014	4.61656	6.9413	8.5086	1.79988	1.17174	1.79988	1.77766	2.05615	2.5209	1.56403	2.13307	2.29998	2.65649	2.12024	3.05435	2.9184	1.96859	2.9184	3.53233	3.683	3.683	1.51344	1.84417	2.10172
0.79	35	0.78	3.39114	1	21	92.1633	92.1633	114.232	112.059	140.954	128.113	7.31508	8.62097	5.06551	-2.23793	-60.3761	6.80425	5.95002	7.05079	3.94065	6.15126	6.79717	5.26711	3.96824	5.26711	5.97119	7.59136	10.3117	1.4235	0.87409	1.4235	1.52286	2.17182	2.17182	1.62907	2.33702	2.66931	3.51163	2.02818	3.51163	2.77169	2.08134	2.77169	3.42756	3.86783	3.86783	1.55891	1.93191	2.11506
0.8	35	0.8	3.37342	1	21	93.8619	93.8619	115.729	104.575	129.98	117.67	11.8609	7.74292	5.10265	10.6957	-78.9803	6.96773	6.00435	6.96773	4.10399	6.43001	6.43001	4.49021	4.41144	4.57185	5.8482	6.3858	8.63676	1.40391	0.965176	1.42688	1.96427	2.55728	2.60362	2.10305	2.82008	2.83131	2.84282	2.22642	2.84282	2.37068	1.7715	2.37068	3.3544	3.4802	3.49272	1.05323	2.64604	2.64604
0.78	35	0.78	3.34547	1	21	94.1673	94.1673	113.139	91.8722	114.147	112.643	9.31285	7.38835	4.81936	-4.58093	-29.6743	7.26955	4.5935	7.26955	3.37879	4.91626	5.8391	5.55657	3.65625	5.55657	5.80006	7.11155	10.3231	1.39069	0.919919	1.39069	1.65483	2.56571	2.56571	1.47083	1.80414	1.9399	3.14992	1.80758	3.14992	2.56536	1.40499	2.56536	3.27977	2.82449	3.34204	1.69414	1.76945	2.24276
0.77	35	0.8	3.19399	1	21	106.428	106.428	101.93	93.4643	111.052	115.204	7.96696	6.91529	4.71089	-17.7673	-27.41	5.8917	4.95181	6.13218	2.12427	6.3917	6.3917	4.32092	3.57659	4.32092	5.7521	7.27001	10.2991	0.868717	0.75502	0.868717	1.49872	1.78907	1.79003	1.68444	2.00884	2.17604	2.93949	2.37197	3.62894	1.9105	1.45802	1.99159	3.10121	3.86389	3.86389	1.65246	1.72116	2.23061
0.78	35	0.78	3.24842	1	21	108.942	108.942	104.658	99.4298	118.147	126.031	6.31235	8.71025	4.80107	-0.392621	-95.8631	6.08179	5.62689	6.24642	2.73631	6.78769	6.97077	4.67479	3.92356	4.67479	5.67207	7.26744	11.0887	1.35962	1.20303	1.42761	1.47762	3.38266	3.38266	1.41733	1.99822	2.10722	2.94304	2.2641	3.20777	1.9488	1.88439	2.11628	3.65708	3.56469	3.78162	1.46035	1.8411	1.91663
0.8	35	0.78	3.37487	1	21	88.5998	88.5998	115.44	104.158	127.189	126.553	7.30305	7.28135	4.19902	23.9098	-180.004	5.93926	6.72714	6.72714	4.72872	5.75752	5.9976	4.15206	4.66896	4.66896	6.08586	6.38767	9.22744	1.39128	1.34188	1.66712	2.34856	2.92208	3.73205	1.36333	2.25978	2.27781	3.44094	1.65974	3.44094	2.67615	2.06905	2.67615	3.61256	3.38867	3.61256	1.28472	1.88106	2.09227
0.8	35	0.82	3.31887	1	21	82.5234	82.5234	123.3	103.571	131.824	121.986	7.87366	7.78905	5.33085	19.522	-245.47	7.04661	5.74872	7.04661	4.29375	5.60028	5.75508	4.90297	4.24338	4.90297	5.42348	5.49238	8.64494	1.20972	1.28417	1.47224	1.51581	2.62108	2.62108	1.82523	2.21492	2.43582	2.74033	1.59127	3.06839	2.03643	1.89044	2.12326	2.63504	3.41904	3.42419	1.68869	1.77973	2.11589
0.8	35	0.8	3.29999	1	21	77.9687	77.9687	115.869	113.341	136.944	128.999	9.64332	8.05347	4.68377	12.7345	-120.356	6.68536	5.84051	6.71955	4.54712	5.82887	5.8433	4.83938	3.97457	4.83938	6.0895	6.4201	8.7051	1.3422	0.985918	1.34847	1.60215	3.24643	3.24643	1.97584	2.80394	2.92911	2.54958	1.73298	2.84042	2.17541	1.69176	2.18422	3.18291	4.41534	4.42607	1.07683	2.32412	2.39173
0.8	35	0.78	3.23756	1	21	89.8315	89.8315	120.384	113.527	137.853	119.597	5.95279	8.37534	4.61676	9.39352	125.75	6.37307	5.81109	6.54398	5.06304	7.24746	7.34434	5.17508	3.78145	5.25391	5.83412	6.52085	9.87249	1.5178	1.18927	1.53259	1.83528	2.46728	2.84778	1.58279	2.11827	2.43503	2.91138	2.13588	3.38669	2.08572	1.88245	2.08572	2.86982	3.4942	3.52129	1.74763	2.37991	2.80888
0.79	35	0.8	3.13905	1	21	85.7062	85.7062	113.572	107.858	130.199	103.237	9.45892	6.84617	4.67281	9.21908	-33.262	5.91035	5.07862	5.91035	3.8601	5.46331	5.71897	4.12164	3.92732	4.28245	4.99403	5.37381	8.59132	1.36015	0.731219	1.36015	1.33167	1.94406	1.94406	1.69942	2.15777	2.36714	2.74455	1.88207	2.74455	2.06804	1.86985	2.21053	3.34984	3.40186	3.40186	1.41643	1.56622	1.78087
0.8	35	0.78	3.12357	1	21	97.9362	97.9362	101.477	103.99	125.678	126.691	7.1976	7.37864	4.61725	16.6825	-10.1262	5.57784	5.35543	5.57784	2.89364	6.47699	6.47699	3.73019	3.25407	3.73019	5.52868	6.91454	9.57128	1.24179	1.08407	1.31109	1.18097	2.23259	2.23259	1.47039	1.97052	2.16484	2.79107	2.30886	3.18284	1.94599	1.74427	1.98303	3.62867	3.6977	3.75237	1.31048	1.99519	2.0894
0.8	35	0.8	3.20503	1	21	95.2552	95.2552	109.853	104.937	135.832	125.22	8.13284	8.19673	4.58371	9.61945	-64.3083	6.19021	5.82098	6.45575	3.66994	6.28123	6.66207	4.26746	3.7743	4.88173	5.83437	7.73042	10.4615	1.50458	1.29712	1.61084	1.53581	2.28824	2.46238	1.63202	2.15302	2.23842	2.77404	2.5694	3.6591	2.2663	1.88597	2.3642	3.34293	3.12227	3.38181	2.27195	1.7892	2.5499
0.75	35	0.74	3.69595	1	25	94.6399	94.6399	113.079	97.0274	118.173	118.286	10.5683	9.28059	4.53801	-17.1146	90.967	4.90151	4.29382	5.42987	3.14683	4.12107	4.48301	2.53601	2.9347	2.9347	5.34113	5.57649	8.22242	0.639282	1.46919	1.48992	1.52001	3.73741	3.73741	2.73441	2.14618	2.77914	1.85601	3.55599	3.55599	2.39572	1.79319	2.39572	2.36372	3.12292	3.18455	2.46483	1.96129	3.08365
0.71	35	0.74	3.91118	1	25	99.9956	99.9956	121.534	84.6102	111.139	110.67	9.17277	7.46019	4.84876	-13.7123	-20.7248	4.7748	4.1329	4.7748	3.6197	4.98167	5.37459	2.86558	3.80899	3.80899	5.48895	5.17241	8.80195	1.07595	1.50363	1.9368	1.74305	2.04577	2.11995	2.1656	2.04973	2.39366	2.08844	3.42657	3.50852	1.8627	1.77671	1.8627	2.07268	2.34302	2.49961	2.34456	2.08418	2.85668
0.75	35	0.74	3.84572	1	25	88.5104	88.5104	120.934	99.9473	122.454	99.3394	12.021	8.90516	4.28355	-24.2399	30.9653	4.28151	5.44913	5.44913	3.60035	4.79341	4.97026	2.884	3.79914	3.801	5.93295	5.55592	8.19335	0.678873	1.83798	1.83798	2.41727	2.65233	2.85464	1.93786	2.09051	2.23962	1.87765	3.06592	3.06592	1.95612	2.34215	2.34215	2.44384	2.70994	3.34821	2.09551	1.42022	2.36265
0.76	35	0.74	3.71988	1	25	112.634	112.634	127.489	109.88	128.288	120.819	9.28799	9.41572	5.13469	-32.6918	10.6371	5.36031	3.64746	5.68468	2.7653	5.17598	5.51729	3.01673	3.04943	3.05039	5.30293	5.75139	8.02754	0.735849	1.05002	1.05002	1.74505	2.1818	2.1818	2.33948	1.82406	3.05717	2.21838	3.30733	3.50153	2.11211	2.44549	2.49212	2.29924	2.36358	2.57439	2.82114	2.67518	3.38438
0.75	35	0.72	3.70616	1	25	112.112	112.112	118.017	107.391	131.415	118.239	8.57463	8.00282	5.16015	-28.2402	76.6273	5.85334	4.86922	6.40725	3.17612	4.37618	5.19685	3.25729	2.69001	3.25729	5.12245	4.69102	7.51758	1.0087	1.64133	1.64133	1.8028	3.24827	3.24827	2.95612	2.06511	3.33132	2.3403	2.5925	3.09063	2.15333	2.47378	2.97654	2.13322	2.82821	3.09074	2.49219	1.88479	2.5848
0.75	35	0.72	3.69043	1	25	66.2692	66.2692	113.193	104.312	127.843	123.165	9.04387	8.86581	4.89054	-20.2658	150.445	4.96935	4.86549	5.6407	2.79098	4.3564	4.3564	2.53373	2.95582	3.11145	5.46512	5.18581	7.62007	0.779034	1.50742	1.69488	2.1197	2.30902	2.74739	2.41948	2.1628	2.75282	2.00509	3.51215	3.51215	2.22973	2.16485	2.26742	2.90683	2.94164	3.00302	2.63639	1.91523	3.04014
0.76	35	0.74	3.6583	1	25	102.738	102.738	113.493	99.5146	121.423	121.56	9.68387	8.10239	4.58461	-22.996	124.74	5.28262	4.62554	5.66533	3.36493	3.54411	4.07813	3.10985	3.21836	3.21836	5.39232	5.86986	8.33701	1.07503	1.53992	1.71947	1.65835	2.42294	2.42294	2.3259	2.29264	2.82453	1.9914	3.02675	3.02675	2.46306	1.87275	2.46819	2.70564	2.65223	2.87299	2.24873	2.28234	3.11956
0.75	35	0.72	3.66087	1	25	95.9212	95.9212	107.208	93.9371	115.543	120.796	7.79647	9.1286	4.50455	-7.08818	101.798	4.5886	5.25307	5.53998	3.35503	3.83973	4.16746	3.01081	3.64679	3.64679	4.74229	5.47697	7.92062	0.772312	2.15792	2.15792	1.69447	2.91413	2.91413	2.34611	2.15147	2.61414	2.50297	3.14227	3.18069	2.21956	1.88676	2.21956	2.25963	2.54462	2.60098	2.39127	2.01628	2.97327
0.74	35	0.72	3.90548	1	25	94.077	94.077	119.268	97.1355	119.684	117.029	11.6621	9.53244	4.15153	-18.8023	41.4977	4.96574	4.86813	5.01696	2.73396	4.60599	4.60599	2.99718	3.60301	3.60301	5.06259	6.18485	8.21109	0.959853	1.66377	1.89991	1.66832	2.99816	2.99816	2.36429	2.41356	2.63335	2.23866	3.2373	3.2373	2.01935	2.05409	2.12602	2.48256	2.72442	3.09849	2.1231	1.54414	2.47578
0.76	35	0.74	3.8099	1	25	79.1842	79.1842	120.486	102.961	123.324	115.937	7.6008	7.72941	5.2469	-17.6261	47.3711	4.73215	4.41581	5.08817	3.04249	6.11533	6.31539	2.72402	3.65492	3.65492	5.75554	5.12784	7.68878	0.818918	1.48401	1.56055	1.96521	2.75219	3.02803	2.13038	2.26993	2.42412	2.18823	3.1577	3.37114	2.32104	1.98822	2.32104	2.09923	2.78846	2.93491	2.6215	1.54981	3.043
0.73	35	0.74	3.69092	1	25	109.367	109.367	110.944	104.734	128.364	114.488	10.7606	9.55062	4.68247	-13.926	60.0759	4.8324	4.40616	5.48571	2.54441	3.7244	4.16664	2.66592	2.89025	2.89025	5.12603	5.9353	8.75022	0.847211	1.30067	1.30067	1.51972	2.08553	2.08553	2.05869	2.40011	2.83144	2.30142	3.08459	3.08459	2.06102	2.08366	2.15718	2.20468	2.88821	2.95037	2.80506	1.88405	3.02805
0.76	35	0.74	3.63412	1	25	108.931	108.931	121.506	106.901	126.698	117.733	9.80301	9.18895	4.70025	-12.4884	116.932	5.1687	4.23301	6.0577	2.79197	5.35711	5.36194	2.26962	2.78856	2.79596	5.50336	4.74629	8.01632	0.689961	1.35497	1.55194	1.87129	2.45474	2.45474	2.97406	2.25575	3.4933	1.54381	3.2806	3.2806	1.74318	1.88077	2.12653	2.12656	2.80335	2.83289	2.76054	2.03779	2.76054
0.76	35	0.72	3.58643	1	25	113.488	113.488	120.421	106.42	125.26	119.384	9.08125	10.4098	4.55512	-28.1833	45.7174	5.3022	4.95211	5.80697	3.52995	4.05919	4.58048	3.0409	3.33735	3.53128	5.35546	5.93352	8.82278	0.724447	1.64604	1.64604	1.52719	2.70801	2.70801	2.4709	2.66904	3.04557	2.23885	2.78265	2.93626	2.40991	1.97098	2.42248	2.90752	2.98962	3.20683	2.69498	1.60957	2.83288
0.77	35	0.74	3.51511	1	25	112.019	112.019	116.481	103.56	124.726	125.472	7.92313	8.43763	5.25805	-25.9447	43.4595	5.44703	5.10217	6.33963	2.59916	4.2981	4.96452	3.14868	3.79509	3.79509	4.75158	5.67232	7.4728	0.664028	2.1156	2.1156	1.5048	2.7771	2.7771	2.79761	2.72687	3.18456	2.32021	2.96079	3.08165	2.00013	1.88374	2.00013	2.60674	2.91469	2.96017	2.78777	1.82785	2.86051
0.76	35	0.72	3.42999	1	25	120.656	120.656	107.243	100.49	119.85	125.317	9.40268	8.36517	3.45397	-10.6819	6.53275	5.13507	4.76253	5.80621	3.13567	3.71821	3.99824	2.52236	3.06661	3.06661	5.15174	5.7089	8.63806	0.910771	1.56557	1.58355	1.6971	2.07733	2.58676	2.84589	1.96555	2.84589	2.43774	2.78444	3.18408	1.95806	1.85559	1.95806	2.78963	2.85757	2.87045	2.41543	1.8891	2.52496
0.77	35	0.76	3.46635	1	25	127.813	127.813	112.239	99.3958	121.055	112.89	8.863	8.04664	4.12056	-12.4181	24.0802	4.97969	5.17404	5.28999	3.7048	2.35299	3.98448	2.96847	3.5776	3.89294	6.14689	5.06641	9.09466	1.24688	1.69239	1.6929	1.42658	2.10496	2.1658	2.45998	2.27325	2.57636	2.37562	2.68774	2.74943	2.42489	1.71748	2.42489	2.53882	2.60107	2.66947	2.89513	1.96964	3.33404
0.77	35	0.78	3.70134	1	25	124.735	124.735	118.318	96.6546	119.118	119.148	10.9571	10.0252	4.42731	-10.329	20.0748	5.94313	4.91179	6.70915	3.21187	4.35829	4.62097	3.25578	3.57019	3.57019	5.8491	5.33626	7.98513	0.965186	1.51138	1.95433	1.36662	2.47717	2.47717	2.80187	2.27563	2.82068	2.39468	2.85669	2.85669	2.53994	1.93691	2.5899	3.50536	3.04638	3.50536	3.23774	1.89533	3.46445
0.76	35	0.74	3.6455	1	25	128.333	128.333	117.836	104.699	125.897	123.531	9.72067	9.69504	4.90707	-18.7114	25.1642	5.69754	4.47942	6.23515	3.48819	4.52066	4.81662	3.23791	3.02289	3.23791	5.02854	5.54852	8.1701	0.833754	1.26075	1.705	1.83244	2.12889	2.54857	2.56624	2.59707	3.01064	2.12647	2.65976	2.77615	2.30188	2.16473	2.36958	2.76526	3.27529	3.32877	2.80069	1.82103	2.99528
0.78	35	0.74	3.58852	1	25	131.605	131.605	117.91	104.953	128.904	125.101	9.85283	9.28114	5.27055	-16.116	72.023	5.58863	5.48303	6.3915	3.27624	4.50322	4.98402	2.83273	3.42887	3.50786	5.4875	5.20932	7.80829	0.954459	2.0826	2.0826	1.5787	2.79821	2.79821	2.76332	2.98033	3.06828	2.18491	2.64723	2.92592	2.37014	2.26818	2.42873	3.17186	2.8073	3.23085	2.44256	1.23991	2.44256
0.76	35	0.76	3.51011	1	25	119.942	119.942	111.147	107.802	125.83	125.084	8.24115	8.48117	3.71175	-17.3718	-50.3622	5.35238	4.35384	5.70891	2.66544	3.94156	3.9847	2.36682	2.65236	2.66568	5.14281	5.84093	8.29373	0.887169	1.32843	1.85696	1.9755	1.8899	2.57328	2.29739	2.42594	2.49196	1.9395	2.95433	2.95433	2.75767	1.49187	2.80473	2.46787	3.16493	3.18254	3.00608	1.83536	3.00608
0.77	35	0.78	3.4191	1	25	107.761	107.761	111.953	100.492	126.262	122.018	11.2498	7.77422	5.49143	-13.2023	-45.2748	5.38575	5.21651	6.67841	2.74901	4.06376	5.14717	2.61071	2.98125	2.98125	5.52518	5.02057	7.39437	0.594668	1.80087	1.80087	2.00143	3.11969	3.11969	2.2254	2.53394	2.77569	1.85276	3.10778	3.10778	2.61019	2.13372	2.61019	2.54532	2.86315	2.86315	2.45391	2.05328	2.69964
0.8	35	0.8	3.40793	1	25	127.818	127.818	111.933	96.7606	124.634	127.414	7.5417	9.17548	4.73806	-2.22148	41.2496	5.65412	5.36155	6.39005	2.29131	3.51661	4.08814	2.48981	3.14196	3.14196	5.12884	5.13438	7.48753	1.07721	1.55055	1.67775	2.44659	1.83341	3.08005	2.758	1.9635	2.90842	2.03237	3.3652	3.3652	2.181	2.22817	2.26859	3.08151	2.65856	3.08151	2.3812	2.06727	2.89547
0.77	35	0.8	3.44348	1	25	135.214	135.214	118.906	100.57	124.306	120.32	10.4125	8.85188	4.82237	-13.06	155.815	5.62179	5.26042	6.61017	2.73611	3.9839	4.47993	3.32193	3.65454	3.65454	5.70871	4.83447	7.84548	0.714442	2.07137	2.07137	1.81334	2.52288	2.52288	2.23147	2.24921	2.85154	1.98227	3.0105	3.0105	2.3927	1.94606	2.48647	2.21289	2.68941	2.848	2.16452	2.13482	2.85357
0.77	35	0.76	3.47011	1	25	135.373	135.373	109.43	97.4013	118.089	124.376	7.25709	9.56882	4.72124	-18.6133	130.106	5.78117	4.97015	6.36589	3.16874	3.14286	4.03188	3.07752	3.87894	4.00529	4.36426	5.81707	8.12142	0.850801	1.88617	1.88617	1.49688	2.20963	2.20963	2.87884	2.45237	3.21881	2.33382	3.14805	3.35858	2.43874	1.73931	2.43874	2.79391	2.74483	2.79391	2.50523	2.00672	2.9802
0.78	35	0.76	3.53455	1	25	125.053	125.053	112.57	103.672	124.373	116.917	8.23749	9.26278	4.65737	-24.0706	67.6559	5.48134	5.31538	5.9843	3.42924	4.24871	5.17352	3.37032	3.73962	3.98029	5.86079	6.73113	8.65462	1.09263	1.5584	1.68788	1.25676	3.87921	3.87921	2.79039	2.24695	2.87117	2.39082	3.5207	3.75847	2.17063	1.85858	2.17063	2.71941	3.45288	3.53623	2.55184	2.07547	3.08163
0.77	36	0.72	3.61501	1	25	98.3104	98.3104	123.078	107.316	135.717	128.135	10.4908	8.87584	5.62315	-33.2033	81.5146	5.26994	5.64112	6.35515	4.11402	4.33454	4.99505	2.87484	4.08086	4.08086	4.76455	5.08773	6.99469	0.573811	1.58031	1.58031	2.25455	2.67774	2.76753	2.68743	2.40245	3.01811	2.39889	3.00651	3.21592	2.28061	2.47426	2.49866	2.40616	2.91035	3.10436	2.76877	1.40702	2.76877
0.75	36	0.7	3.60211	1	25	100.811	100.811	108.937	103.731	128.256	127.183	9.34178	7.5398	4.31893	-15.0757	123.654	4.60287	5.14934	5.34853	2.75866	3.60073	3.87357	2.74192	3.19362	3.32955	4.48069	5.39035	7.35782	0.782402	2.04734	2.04734	1.46827	2.40158	2.40158	2.28957	2.60617	3.0336	1.97518	2.90377	2.90377	2.1055	2.37671	2.37671	2.30585	2.6627	2.71353	2.5133	1.73756	2.74019
0.77	36	0.72	3.5628	1	25	92.0613	92.0613	115.862	101.43	123.551	117.489	10.6192	8.74896	5.29433	-16.2536	154.654	5.02394	5.2248	5.62376	3.13123	4.69635	4.84687	2.74461	3.41826	3.41826	5.07664	6.16972	7.95391	0.808967	1.60282	1.60282	1.73243	3.67672	3.67672	2.57189	2.74111	2.85252	2.07276	3.35691	3.3683	2.44931	2.04381	2.44931	2.39615	2.8005	2.93206	2.73638	1.48898	2.86476
0.75	36	0.74	3.93813	1	25	95.3736	95.3736	117.683	94.6315	117.334	113.401	9.81675	9.13992	4.31605	-12.3107	-0.232556	5.12833	4.73421	5.55118	3.32525	4.84138	4.84138	2.68033	3.63972	3.63972	5.09697	5.80285	8.1232	0.609745	1.62953	1.62953	1.88722	2.52881	2.52881	2.43787	1.91038	2.75853	2.19033	2.71958	3.02891	2.18808	2.33481	2.36773	2.90778	2.84257	3.11853	2.66783	1.81068	3.01015
0.74	36	0.76	3.84342	1	25	88.8063	88.8063	124.964	93.0549	120.337	113.268	11.1271	9.51412	5.15286	-13.1394	58.3983	4.84821	4.28235	5.18414	3.55752	5.05421	5.59021	2.63849	3.68894	3.68894	5.4847	4.47991	7.81676	0.627192	1.57069	1.62546	2.42633	2.07501	2.6598	2.34595	2.20577	2.63017	2.21588	3.05774	3.05774	2.385	1.88096	2.385	2.27334	2.96791	3.02686	2.46687	1.76581	2.95197
0.76	36	0.74	3.65582	1	25	114.354	114.354	119.495	104.813	125.827	117.762	9.54578	8.70882	4.04996	-28.7176	75.7186	5.40901	4.00875	5.8052	3.33603	4.43524	4.71972	1.93863	2.66038	2.66038	5.25843	5.85828	8.31712	1.27176	1.29705	1.72387	1.72446	2.31794	2.31794	2.73654	1.86641	3.014	1.8575	2.98829	2.98829	2.03587	2.26608	2.28581	1.95131	2.81694	2.96482	2.49084	1.83693	2.64201
0.77	36	0.74	3.54367	1	25	109.071	109.071	123.653	105.554	130.438	133.548	10.1422	8.72075	5.72745	-16.9842	39.3073	5.34485	5.05876	6.00417	3.18375	4.74549	5.15597	3.04562	3.78118	3.78706	5.77941	4.62231	7.81747	0.63414	1.55235	1.55235	1.70789	3.05401	3.05401	2.59711	2.90751	3.12418	2.29508	2.8103	3.03698	2.01921	2.1591	2.1591	2.5451	2.8316	3.08175	2.98557	1.66409	2.98557
0.76	36	0.74	3.44533	1	25	103.419	103.419	115.03	106.669	120.475	123.802	8.72755	8.45822	4.24838	-5.55102	-60.3783	5.0326	4.66331	5.58915	2.58239	5.04342	5.04342	2.46743	3.00186	3.00186	4.10979	6.22371	6.76736	0.643423	1.66694	1.66694	1.70969	2.24129	2.45866	2.88312	1.9933	2.90058	1.87946	2.71082	2.71082	1.74664	2.16051	2.16051	2.67142	2.44719	2.69781	2.71831	1.93003	3.08785
0.8	36	0.74	3.47319	1	25	91.0903	91.0903	119.593	109.692	137.05	136.548	10.5679	8.93344	5.85362	-13.9727	-60.5244	5.52818	5.69685	5.70838	4.19635	4.5622	5.81427	3.14001	4.3817	4.3817	5.65091	4.89724	7.69446	1.03174	1.55804	1.55804	2.30648	3.15322	3.52644	2.4965	2.59718	2.71345	2.28873	2.75212	2.98156	2.30839	2.12826	2.30839	2.30437	2.59937	2.80173	1.98759	1.8958	2.69387
0.76	36	0.74	3.8222	1	25	109.045	109.045	110.097	103.105	125.216	114.35	10.225	9.30955	3.63647	-12.46	-42.5742	5.08737	4.71087	5.30244	3.62933	3.9642	4.26449	2.87863	3.52104	3.52104	5.55993	6.55435	8.78501	0.749759	1.66462	1.76159	1.71954	2.0222	2.21396	2.47028	1.98355	2.7487	2.22021	2.78509	3.02096	2.03201	2.16294	2.16568	2.91086	2.62571	2.91086	2.41255	2.04611	3.07911
0.76	36	0.76	3.80402	1	25	105.594	105.594	124.297	107.186	126.659	123.321	9.37573	8.91065	4.58513	-23.4904	1.88264	5.44582	4.93097	5.70828	3.27984	5.38706	5.41801	2.96468	3.96417	3.96417	5.3648	5.49466	8.06867	0.993112	1.69741	1.86301	1.85085	2.67518	2.78724	2.51451	2.36358	2.84898	2.68349	2.93439	3.5111	2.28023	2.18107	2.28023	2.02245	2.51767	2.77792	2.43058	1.62312	2.98823
0.76	36	0.74	3.76752	1	25	97.6594	97.6594	122.664	102.241	124.939	123.065	8.60046	9.7616	4.5975	-16.0467	62.7938	5.2681	4.85407	5.76847	3.57818	4.21304	4.59016	2.84964	3.18824	3.34014	5.32828	5.22738	8.16249	0.813158	1.79097	1.79097	1.59053	2.06883	2.06883	2.42601	1.93781	2.95124	2.48222	3.37178	3.61826	2.27956	2.0414	2.27956	2.15719	3.07129	3.158	2.68592	1.65045	2.73249
0.75	36	0.74	3.79351	1	25	95.8903	95.8903	121.18	98.9123	119.035	115.214	7.91824	9.1084	4.38293	-17.8777	84.0865	5.21255	4.41424	5.56989	3.44805	4.54567	4.54567	2.68971	3.379	3.379	4.81663	5.96234	7.88074	0.800262	1.81234	1.81234	1.89083	2.63288	2.63288	2.85481	2.24099	3.15772	2.70284	2.90526	3.43567	2.09648	2.2119	2.22057	2.60709	3.01016	3.20899	2.65193	1.77195	2.95505
0.76	36	0.76	3.65312	1	25	81.6248	81.6248	130.721	91.6535	119.66	111.695	9.1694	9.15536	4.0538	-13.7942	58.6623	5.43478	4.66093	5.73085	3.84853	4.65691	4.95513	2.62635	3.29966	3.29966	5.8815	4.94859	7.77993	0.783646	1.88405	1.88405	2.25179	2.41901	2.48411	2.35703	2.34913	2.50576	1.78864	2.88567	2.88567	2.27664	1.99473	2.27664	2.55927	2.43962	2.72434	2.72105	1.62169	2.82916
0.76	36	0.76	3.57879	1	25	71.3611	71.3611	124.211	99.8169	123.829	120.36	9.70148	8.01729	4.2285	-18.6387	-53.5628	4.9648	4.74292	5.32565	3.34265	4.50402	4.69891	2.60406	3.98288	3.98288	5.70634	4.85442	8.00859	0.750335	1.92553	1.92553	1.70631	2.76829	2.76829	2.07577	2.29902	2.44134	1.71133	2.80804	2.80804	2.25492	2.01555	2.26906	2.60557	3.3284	3.56125	2.4451	2.23977	3.08462
0.77	36	0.74	3.6367	1	25	92.2033	92.2033	111.85	96.1656	122.362	119.421	9.53316	9.2121	4.02766	-15.3639	-2.72263	4.89243	5.19886	5.4083	3.30911	3.22348	3.53825	2.79565	3.23992	3.38068	5.88392	5.77242	8.81547	1.16459	1.49499	1.78546	1.65991	2.07277	2.47779	2.55669	1.93467	2.78929	2.36191	2.50665	2.98659	1.9704	1.94677	1.9704	2.57077	2.13364	2.57077	2.53522	2.04821	3.04935
0.77	36	0.76	3.62489	1	25	83.9853	83.9853	121.523	101.513	123.104	116.57	9.7359	9.14252	4.76333	-18.7695	63.5564	5.27647	4.40672	5.56031	2.94225	3.96367	4.24835	2.88249	3.53582	3.53582	5.27492	5.33715	7.88375	0.762578	1.39107	1.39107	1.64257	3.55086	3.55086	2.53298	2.36091	2.98261	2.65215	3.03548	3.36679	1.90438	1.7632	2.11621	2.14946	3.36836	3.55406	3.05784	2.22595	3.35344
0.74	36	0.76	3.87586	1	25	96.9372	96.9372	117.646	93.429	113.894	112.513	9.29226	9.16544	3.96153	-14.1199	12.2926	5.26396	4.40111	5.7803	3.33753	4.94509	4.94509	2.97016	3.41259	3.41259	5.59412	5.42466	8.06966	0.658276	2.02816	2.02816	1.59456	2.5612	2.5612	2.71467	1.686	2.71467	2.2471	2.99639	3.16122	1.84392	1.71725	1.84838	3.56442	3.21029	3.56442	2.52469	2.08726	2.95778
0.75	36	0.78	3.81131	1	25	96.1283	96.1283	119.702	93.2968	117.494	102.518	9.37751	8.52021	4.20165	-19.2699	-60.7744	5.6952	4.13161	6.16867	3.73663	4.13833	4.72458	3.02938	3.97558	3.97558	6.0368	5.41521	8.30183	0.903667	1.74478	1.79778	2.13499	2.61124	2.61124	2.33171	2.31181	2.90844	1.98818	3.20964	3.20964	2.48388	1.64009	2.48388	2.85775	3.04562	3.14651	2.45499	1.92452	2.99106
0.76	36	0.76	3.75663	1	25	116.426	116.426	123.274	113.233	133.086	120.907	9.85872	9.13713	5.21846	-13.4154	3.69573	4.88933	4.26783	5.41486	2.95164	4.51975	5.3785	2.76853	2.94807	2.94807	5.73062	4.06923	7.67352	1.0337	1.58792	1.58792	2.05517	2.094	2.28613	2.32906	2.08112	2.61541	1.9117	3.25458	3.3203	2.21751	1.85137	2.21751	2.60021	2.58672	3.00463	2.53136	1.45411	2.66953
0.76	36	0.72	3.69608	1	25	69.8076	69.8076	125.397	104.399	127.296	119.986	8.90604	8.32769	5.25972	-23.5383	-19.9971	5.19446	5.00646	5.96213	3.16132	5.26096	5.65497	2.86801	3.95525	3.95525	4.118	5.85103	7.23458	0.972448	1.44354	1.69326	2.22036	2.96697	2.96697	2.3614	2.96325	2.96325	2.08967	2.7791	2.86069	2.13991	1.79647	2.21306	2.60286	3.25461	3.29703	2.5362	1.29563	2.5362
0.76	36	0.74	3.60837	1	25	94.524	94.524	121.755	104.32	123.076	123.169	7.71193	8.43285	4.79662	-22.3923	-11.1004	5.11444	4.64185	5.9408	3.11861	4.72309	5.20188	2.46781	2.87738	2.87738	5.27294	4.74882	7.09102	0.689643	1.58151	1.58151	2.44467	2.29494	2.68782	2.47095	2.53781	2.81404	1.98762	2.99775	2.99775	2.20811	1.71296	2.29759	2.74629	2.91364	3.05533	2.68436	1.62561	2.73294
0.77	36	0.76	3.48594	1	25	95.8404	95.8404	121.954	98.3026	119.898	119.418	10.6694	8.29127	4.96179	-24.0048	-83.5603	4.65144	4.89155	5.56047	3.31623	4.97254	4.97254	2.95758	3.19147	3.22934	5.25334	5.33239	7.47262	0.546295	1.49519	1.49519	2.26764	2.68613	2.68613	2.70708	2.07727	2.70708	2.15628	3.07407	3.07407	2.10071	1.69631	2.15892	2.43126	2.57362	2.79845	2.53621	1.96754	2.89055
0.78	36	0.76	3.56836	1	25	89.5272	89.5272	118.249	99.5159	123.335	130.908	8.06457	8.75199	4.80451	-16.5583	11.675	5.30305	5.3137	5.76467	3.78215	4.18677	4.46358	3.19263	4.02569	4.02569	5.26761	5.54974	8.14109	1.18262	1.90129	1.90129	2.84313	3.32789	3.39268	2.06242	1.94306	2.40692	2.22203	2.6035	3.28821	2.24878	2.04913	2.24878	2.47015	1.84279	2.83469	2.65806	2.0874	3.08376
0.76	36	0.74	3.57354	1	25	119.266	119.266	112.567	102.597	119.609	122.983	8.51122	8.35754	3.85939	-8.40324	14.1442	4.93269	4.28841	5.01382	3.45677	3.76622	3.76622	2.84463	2.90773	3.03633	4.69715	5.98757	7.71101	0.989637	1.47346	1.4776	1.77405	1.87575	1.98585	2.19962	2.06042	2.53465	1.94247	2.50016	2.67639	2.3946	2.02335	2.3946	2.5274	2.49568	2.76588	2.6231	1.83976	2.94389
0.8	35	0.78	3.35761	1	23	135.274	135.274	111.187	103.811	127.11	131.895	6.88849	8.17637	4.2762	-0.921325	-94.6328	6.00663	4.86074	6.06876	3.20107	4.07205	4.25005	3.47862	3.88757	3.88757	4.72273	4.4108	7.0485	1.0104	1.4175	1.50825	2.14481	2.38559	2.81046	2.49397	2.09874	2.82649	3.22506	2.22218	3.32317	2.50061	1.94117	2.50792	2.83876	2.82329	2.98415	2.3471	1.58347	2.82913
0.79	35	0.76	3.40874	1	23	133.396	133.396	118.169	112.902	134.588	123.917	9.82519	7.93141	5.08192	1.6571	-25.569	5.30819	4.67594	5.30819	3.12327	4.33534	4.33534	3.58032	3.91752	3.91752	4.68735	5.64443	7.37103	0.984678	1.5775	1.66355	1.99416	2.19086	2.67573	2.31531	2.25377	2.54564	2.45427	2.47725	3.08918	1.85654	2.29054	2.29054	2.98189	3.55695	3.62906	2.38775	1.13588	2.38775
0.76	35	0.74	3.42754	1	23	114.1	114.1	117.413	110.155	130.864	132.655	8.08504	8.11689	4.21597	-6.51233	5.21088	4.89233	4.71707	5.04874	3.31031	4.24802	4.27944	2.66226	3.90538	3.90538	5.31159	5.65266	9.35856	0.613852	1.436	1.44747	1.53522	1.73086	1.77954	2.18649	2.00477	2.44683	1.82227	2.89741	3.05543	1.68435	1.55625	1.77897	2.6646	2.88328	2.89456	2.41992	2.03166	2.7476
0.8	35	0.8	3.44346	1	23	117.327	117.327	116.436	107.292	134.46	119.656	11.6124	8.49248	4.53871	-14.7318	1.46921	5.27441	4.42367	5.27441	3.6208	4.31794	4.68384	2.72771	3.34522	3.35843	5.85644	5.99675	8.63487	0.904473	1.52158	1.52158	1.93971	1.89011	2.54824	2.43119	2.25203	2.49349	2.61466	2.83955	3.3824	2.24281	1.9192	2.25924	2.93143	2.68659	2.93143	2.4672	1.30272	2.79489
0.79	35	0.78	3.28974	1	23	109.131	109.131	118.119	115.296	137.079	122.919	7.70982	8.1015	3.86462	-20.7201	-51.6	5.06493	4.23737	5.46885	3.29153	4.13652	4.76625	3.09125	2.73319	3.09322	4.5136	6.53291	7.41875	0.670739	1.06847	1.06847	2.11665	1.4037	2.15307	2.87073	2.21686	3.09966	3.23572	2.76115	3.83451	1.33371	1.7626	2.17892	2.60481	3.37051	3.37051	3.03913	2.39356	3.03913
0.79	35	0.76	3.28983	1	23	102.268	102.268	113.142	111.088	136.761	134.491	10.4067	8.02561	5.72873	-16.1379	84.4685	4.96927	4.97	5.50882	2.83316	3.63362	5.09118	2.54298	3.4227	3.4227	4.95817	4.66976	7.46675	0.865063	1.47294	1.54073	1.72728	2.06571	2.33413	2.10193	2.37094	2.50969	1.87049	2.93215	3.038	1.87672	1.9096	2.23403	2.46745	2.22146	2.46745	2.35743	2.06028	2.70706
0.8	35	0.8	3.24962	1	23	108.206	108.206	119.909	107.526	133.376	129.58	9.8632	9.13673	5.10468	-10.8649	151.652	5.91768	4.69782	6.05965	2.9476	3.37035	4.12564	2.81605	3.182	3.22097	4.57891	5.07588	7.12299	0.877608	1.5649	1.5649	1.8195	2.08569	2.21778	2.88994	2.6487	3.20329	2.40223	2.8285	3.28714	2.215	1.86732	2.23279	2.30088	2.02721	2.30088	2.23612	2.00136	2.75555
0.8	35	0.76	3.32307	1	23	114.264	114.264	112.229	103.626	126.544	129.523	8.05211	8.70113	4.18015	-14.9991	150.616	5.53135	5.15716	5.88714	3.63782	3.70093	3.97476	2.92157	3.32637	3.35714	5.16928	5.56234	8.26822	1.17068	1.78537	1.78537	1.83039	2.50341	2.70202	2.41802	2.40337	2.73711	2.63977	2.72587	3.31073	2.40832	2.42895	2.49973	2.24583	2.60055	2.70651	2.33036	1.77289	2.84741
0.77	35	0.76	3.27342	1	23	109.815	109.815	108.406	106.71	120.726	135.191	7.16854	8.56455	5.22947	-9.39963	145.204	4.81113	4.81501	5.89251	3.01355	3.19262	3.97646	2.87573	3.19048	3.2246	5.12707	5.57502	8.38292	0.666796	2.0467	2.0467	1.32495	2.00053	2.09992	2.5146	2.34215	2.97337	2.08874	2.39037	2.63903	2.04242	1.95106	2.14957	2.45259	3.05221	3.05221	2.5208	1.83365	2.70168
0.75	35	0.74	3.61182	1	23	75.6004	75.6004	115.136	95.9618	115.795	111.875	9.77246	7.49622	4.25091	-13.8049	-27.0418	4.70079	4.76747	5.19336	2.9064	4.83876	4.87015	2.68257	4.012	4.012	6.17989	5.53381	9.36338	0.765917	1.45127	1.5731	2.82065	2.7083	3.32536	1.92308	2.21146	2.24255	1.74739	2.81802	2.81802	2.17501	1.60725	2.17501	2.10753	3.0855	3.15797	2.363	1.87169	2.68715
0.76	35	0.74	3.5484	1	23	104.353	104.353	115.419	104.394	121.74	124.531	10.2691	8.58719	4.27621	-16.4673	-34.1072	4.53907	4.34632	4.84392	3.23257	4.01543	4.4169	2.44377	3.49949	3.49949	5.97895	6.08902	9.77436	0.602214	1.03163	1.09769	2.35981	1.98815	2.56469	2.32287	2.29869	2.51644	2.30557	2.73446	3.05976	1.89304	1.54221	1.93848	2.8048	2.8874	2.91171	2.34974	2.14091	2.825
0.8	35	0.78	3.58202	1	23	117.405	117.405	119.143	105.119	121.504	122.395	7.00276	8.13388	4.76282	-21.4591	53.3886	5.2973	4.42571	5.74437	3.34716	5.12392	5.12392	3.25085	3.87497	3.94662	5.26026	6.50462	8.64039	0.948142	1.69846	1.70306	1.84138	2.17127	2.45919	2.37701	2.55002	2.85001	2.52476	3.51846	3.70338	2.08302	1.40189	2.08302	2.78167	2.75023	2.79346	2.55929	1.93735	3.1115
0.75	35	0.72	3.55698	1	23	79.6925	79.6925	123.358	111.395	128.235	112.755	10.2343	8.1051	3.5405	-20.0006	100.533	4.77794	3.6259	4.77794	2.51935	4.70242	4.70242	2.67632	3.03715	3.15737	5.56004	5.01368	7.40076	0.453184	1.30949	1.30949	2.06792	2.1172	2.38569	2.07816	1.98076	2.22461	2.2633	3.14702	3.14702	2.20396	1.62867	2.20396	2.50628	3.23825	3.28665	2.79507	1.9146	2.99404
0.78	35	0.76	3.46217	1	23	72.1085	72.1085	127.915	105.395	129.469	118.226	6.99894	8.01087	6.26975	-19.3685	140.925	4.38202	5.28746	5.83339	3.50473	5.01006	6.13701	2.50258	3.66945	3.66945	5.45451	4.71965	7.71651	0.548925	1.42034	1.47028	2.25801	2.59324	2.90461	2.03721	2.77764	2.92535	2.02688	2.64042	2.94414	1.84521	1.69623	1.8939	2.82213	3.01536	3.12686	2.54078	1.50555	2.54078
0.76	35	0.74	3.37316	1	23	85.3286	85.3286	115.533	101.148	122.857	117.667	8.85618	8.16306	3.85799	-13.7845	48.3977	4.78933	4.38266	5.1748	3.01332	3.14415	3.95779	2.88732	4.06297	4.06297	5.27128	5.10096	7.75237	0.808902	1.72717	1.72717	1.57225	2.49849	2.49849	2.42156	2.18617	2.49341	1.78909	2.86048	2.86048	1.75303	2.00003	2.00003	2.87993	2.73803	2.87993	2.5829	1.99135	2.76127
0.79	35	0.76	3.33261	1	23	102.906	102.906	112.276	99.501	125.058	121.963	7.73156	8.48329	3.93511	-7.57285	-101.205	4.96354	4.8262	5.7374	2.53087	3.9959	4.46201	2.39109	3.23618	3.23618	5.67052	6.32306	8.45334	0.943104	1.72769	1.74536	2.07531	2.43561	2.62392	2.81575	2.13548	2.81575	2.8029	2.70388	3.21829	2.00541	1.45924	2.00541	2.4843	2.75709	2.75709	2.27627	1.99601	2.7296
0.81	35	0.8	3.41866	1	23	111.639	111.639	114.681	109.666	141.479	124.194	11.1561	8.55829	4.53706	-5.78148	-54.2116	4.90518	5.34963	5.34963	3.52595	3.14613	3.91903	2.56177	3.84987	3.84987	6.72645	6.16927	9.01627	1.06594	1.19119	1.42958	2.21362	2.05385	2.52941	2.06991	2.05245	2.34741	2.2841	2.33415	2.81083	2.0652	2.07665	2.13647	2.60461	1.62783	2.60461	2.48265	1.5994	2.718
0.74	35	0.74	3.71631	1	23	93.3981	93.3981	112.612	92.1799	114.987	104.791	7.02392	8.39457	3.73925	-13.8121	-44.5392	4.80726	5.0246	5.0246	4.16174	4.98162	4.98162	2.97843	4.27345	4.27345	6.09407	5.97809	9.54605	0.599334	1.72714	1.72714	1.98503	2.34498	2.34498	2.08039	1.88539	2.24089	2.37411	2.69225	3.37137	1.76998	1.7128	1.76998	2.61156	2.95393	3.11359	2.20449	1.96773	2.8197
0.76	35	0.74	3.65453	1	23	118.529	118.529	119.708	103.587	122.009	116.568	7.74113	8.88581	4.37599	-15.723	41.3421	4.68281	4.18873	5.70926	3.11893	3.82388	4.31172	2.6113	2.78727	2.92667	5.43409	5.93856	8.0544	1.16753	1.99859	2.34516	2.48983	2.71082	3.07279	2.04314	2.47807	2.47807	2.36784	2.71461	3.03198	1.98284	2.17432	2.61647	2.48931	3.06218	3.15294	2.44445	1.59528	3.04611
0.76	35	0.72	3.5553	1	23	126.601	126.601	117.656	114.598	128.672	117.399	7.70054	8.52946	3.80437	-27.2352	-18.7774	5.23458	3.78413	6.04489	3.45489	5.16162	5.16162	2.59039	3.19653	3.45004	5.43844	6.48916	8.50077	0.866518	1.51528	1.51528	2.21759	2.90019	2.90019	2.31482	1.97012	2.61643	1.88686	3.51294	3.51294	2.93347	1.56299	2.93347	2.68661	2.98973	3.02406	2.60456	2.1321	3.23574
0.79	35	0.76	3.55848	1	23	106.767	106.767	118.327	108.777	129.624	125.806	7.78664	8.09593	4.45007	-25.4996	-88.368	4.80862	4.9851	5.31145	4.39852	4.31747	4.98005	2.77649	3.81432	3.82096	5.7422	5.6173	8.81185	0.620192	1.74109	1.74109	1.72476	2.59824	2.59824	2.09312	2.07209	2.34278	2.24232	2.48897	3.15041	2.37751	1.91302	2.40376	2.7228	2.73163	2.90404	2.53297	1.80645	2.92689
0.75	35	0.76	3.68223	1	23	107.049	107.049	113.269	101.596	125.124	122.052	5.86711	7.80383	4.03584	-10.6317	-77.1696	4.49297	4.25879	4.77058	3.38311	3.45938	3.84241	2.87683	3.95165	3.95165	4.99703	5.62977	8.5184	0.935751	1.98507	1.98507	2.00802	2.17608	2.63875	2.00201	1.93031	2.47681	2.74064	2.4332	3.42313	1.93946	1.82571	1.95706	2.26389	2.90094	2.92206	2.48497	1.95504	3.20239
0.76	35	0.76	3.69785	1	23	117.131	117.131	118.337	97.8161	116.982	110.95	7.45231	7.48041	3.75984	-10.9545	20.4742	4.89254	4.76437	5.35862	3.56472	4.19433	4.39855	2.67988	3.61465	3.61465	5.32365	5.67848	8.06486	0.823184	1.9347	1.9347	2.09079	2.49716	2.6109	2.28503	2.27209	2.89715	2.81491	2.94309	3.53656	2.1139	2.08955	2.1139	3.12464	2.66714	3.12464	2.40935	1.8957	2.98429
0.8	35	0.78	3.41222	1	20	154.156	154.156	119.236	107.011	128.202	120.96	7.50397	8.27977	4.0548	-1.45293	75.4433	5.92841	4.99048	6.39084	3.67631	3.24551	3.89542	3.01933	3.56047	3.56047	5.29911	5.41281	7.6179	1.08349	1.5436	1.68595	2.19122	2.71946	2.83747	2.63915	2.22439	2.81684	1.91959	2.54399	2.65234	2.15171	1.88976	2.21168	3.03113	2.80392	3.03113	2.47449	1.48777	2.47449
0.77	35	0.76	3.45339	1	20	102.929	102.929	114.626	97.5811	122.106	125.884	11.9431	8.52081	4.25999	-9.51428	-124.823	4.71401	4.76394	4.76394	3.90772	4.86653	5.14151	2.93267	4.02975	4.02975	6.795	6.42955	10.4015	0.712709	1.18262	1.24636	1.94438	2.23982	2.23982	2.10021	2.50669	2.61236	2.36659	2.9031	3.22566	1.5976	1.68004	1.73226	3.26991	3.07163	3.26991	2.30745	1.50954	2.30745
0.78	35	0.78	3.38096	1	20	97.1613	97.1613	119.953	103.106	117.132	129.746	8.04051	8.78697	4.53094	-18.408	-127.935	5.36086	4.30676	5.83007	3.79019	4.58645	5.2469	3.0457	3.28412	3.28412	6.64059	6.11741	9.36501	0.920792	1.62642	1.62642	2.09527	1.99132	2.57932	2.53606	2.34537	2.71632	2.48215	2.46468	3.12978	2.04299	1.41664	2.04299	2.84462	3.52031	3.52712	2.82568	1.55316	2.82568
0.8	35	0.8	3.29269	1	20	127.556	127.556	110.412	104.924	125.242	121.126	7.24761	9.27842	4.86023	-7.35496	-49.4032	5.38735	4.54644	6.20486	3.71792	3.49128	4.87823	2.99822	3.23068	3.23209	6.58539	6.32813	9.07341	0.568377	1.41986	1.41986	1.79872	1.74976	2.25748	2.8953	2.26842	2.97418	2.23795	3.00878	3.00878	1.80222	1.36743	1.93686	3.39946	3.19872	3.39946	2.55236	1.61519	2.59074
0.79	35	0.78	3.22384	1	20	125.788	125.788	108.249	110.473	130.56	120.02	8.81031	8.15112	4.14648	-11.2991	-58.4307	5.11474	3.82926	5.33807	3.24587	3.26123	3.77372	2.82142	3.00012	3.05188	5.81202	5.70482	8.98932	0.869106	1.26256	1.31359	1.37431	1.20962	1.4674	2.51284	2.12574	2.68048	2.41647	2.72897	3.05492	1.91689	1.31731	1.96177	2.88521	2.84024	2.88521	2.24226	2.10756	2.49432
0.8	35	0.8	3.23854	1	20	121.234	121.234	113.814	99.8887	125.268	120.725	7.33606	8.75755	5.20267	-1.128	15.753	5.36823	5.16434	5.83716	4.44127	3.80898	4.71506	3.11949	3.81005	3.81005	6.03257	5.38169	9.12451	1.03904	1.95164	1.95164	2.06019	2.1877	2.40643	2.28531	2.22973	2.5775	2.39742	3.02536	3.41936	1.82457	1.53415	1.89196	2.80851	2.97758	3.012	2.51154	1.83236	2.80632
0.8	35	0.8	3.20965	1	20	124.29	124.29	116.86	98.9319	126.001	125.152	9.13375	8.00448	5.69269	7.15666	46.5935	5.50485	5.60878	5.61571	4.87941	3.76572	5.34664	3.30185	4.07844	4.32609	6.15396	5.12191	9.09102	0.881043	2.01295	2.01295	2.13615	2.06185	2.30374	2.25477	2.71881	2.75095	2.28154	2.90803	3.27285	1.77168	1.59998	1.78432	2.99028	3.15916	3.39249	2.56054	1.88972	2.67133
0.79	35	0.78	3.49166	1	20	97.7839	97.7839	116.703	101.681	123.101	126.35	10.6484	9.03628	4.59069	-8.35032	-61.0849	5.27961	4.96786	5.27961	3.63926	3.95819	4.05993	3.1293	3.76333	3.78302	5.54187	5.97108	8.85081	1.0798	1.17256	1.70354	2.62222	1.93406	3.2074	1.99557	2.30778	2.45838	2.47349	2.14582	2.89535	2.17021	2.07372	2.18467	2.60948	2.83003	2.89501	2.54826	1.46654	2.90421
0.79	35	0.76	3.38579	1	20	110.612	110.612	119.463	113.72	134.257	134.639	9.21973	9.14774	4.87589	0.69537	-96.131	5.05542	4.65758	5.28122	4.27965	5.52897	5.52897	3.14847	3.49512	3.49512	6.47897	5.60098	9.1928	0.786113	1.19366	1.3219	2.26388	2.09969	2.64475	2.35591	2.43224	2.44937	2.30022	3.15425	3.60191	1.94987	1.78236	1.94987	2.92022	3.63839	3.74353	2.45707	1.66093	2.58283
0.79	35	0.78	3.27528	1	20	106.038	106.038	114.863	112.231	134.922	127.44	12.8556	8.29058	5.2478	-8.20725	-137.497	5.33869	4.93784	5.78157	4.15863	4.88547	5.69404	2.56229	3.80071	3.80071	6.71922	5.01913	9.48269	0.623726	1.28145	1.45	1.74508	1.85565	2.24686	2.19613	3.01631	3.01631	2.17072	3.18601	3.33308	1.8234	1.52849	1.92407	2.63179	3.05394	3.05394	2.30838	1.56675	2.30838
0.78	35	0.78	3.22236	1	20	157.013	157.013	104.135	110.121	128.424	130.436	7.63092	9.05905	4.24717	-7.34891	-72.6732	5.22821	3.80519	5.70216	4.00133	3.29309	4.69835	2.61453	2.73872	2.93192	6.95752	6.21208	9.46997	1.07871	0.934572	1.94602	2.22379	2.07181	2.85388	2.34913	2.36669	2.36669	2.2728	2.78588	2.83744	1.96059	1.17764	1.96059	3.33511	3.03539	3.34579	2.56211	1.80399	2.6122
0.8	35	0.8	3.26961	1	20	149.078	149.078	112.208	98.8167	118.863	128.728	7.90047	8.99817	4.75105	-6.1881	-41	5.69215	4.94027	6.90063	3.16602	4.44652	4.74822	2.99723	3.14432	3.14432	6.4737	6.36864	9.17251	0.816697	1.80943	1.80943	1.63921	2.42135	2.42135	2.72336	1.9854	3.14351	2.3628	2.92875	3.19987	1.45182	1.9633	2.042	2.77231	3.05708	3.06254	2.79668	2.20197	3.01436
0.8	35	0.78	3.38646	1	20	162.627	162.627	119.931	105.07	128.805	131.286	8.93957	9.04304	5.47448	-6.64718	112.458	5.3942	4.88731	6.04174	3.55347	4.07697	4.68198	3.53642	3.96498	3.96498	5.16093	4.82923	7.92976	0.837878	1.89492	1.89492	2.2069	2.00056	2.70556	2.46398	2.15584	2.82982	2.43926	2.772	3.2424	2.31459	2.27081	2.4793	2.62469	2.76409	2.9395	2.38619	1.78505	2.95494
0.8	35	0.78	3.42407	1	20	110.772	110.772	125.08	107.709	134.257	134.369	7.95973	10.1007	5.27909	-9.50513	238.296	5.01967	5.61751	5.61751	4.33901	4.85577	5.75204	2.69809	4.17891	4.17891	4.38081	5.04834	7.24057	0.938895	1.46604	1.59497	2.7018	2.72298	3.29209	2.30017	2.47259	2.55997	2.47022	3.01732	3.59778	2.23149	2.13331	2.3191	3.02484	2.91811	3.36231	2.86659	1.59629	2.97329
0.78	35	0.74	3.3803	1	20	79.172	79.172	119.195	104.329	128.865	129.747	9.16767	8.01017	4.18807	-13.8454	123.475	5.07192	4.97495	5.51464	3.12909	3.73773	4.09615	2.4588	4.00057	4.00057	4.79315	6.11336	7.73563	0.728646	1.3055	1.3055	1.65246	2.85415	2.85415	2.23766	2.36466	2.61149	1.97457	2.94663	3.0317	2.11549	1.57895	2.12481	2.6845	2.92997	2.95718	2.73358	2.19669	3.07729
0.79	35	0.78	3.37171	1	20	116.856	116.856	115.391	107.728	130.703	133.964	9.99008	8.03401	4.27042	-2.65296	-62.6483	5.38789	4.11188	5.38789	3.56321	4.13252	4.13252	2.99445	3.41516	3.47306	5.28203	6.25375	9.20369	0.642195	1.29165	1.40635	1.78708	1.80451	2.07384	2.37565	2.25821	2.58316	2.12894	2.33549	2.75428	1.57979	1.71862	1.71862	3.46718	3.43389	3.5881	2.34549	1.60633	2.34549
0.78	35	0.76	3.26316	1	20	121.579	121.579	110.788	107.207	130.642	134.574	11.9757	9.08317	4.41705	-3.87885	-95.6785	5.54095	5.07291	5.54095	3.97703	3.82962	4.54119	2.86349	3.27852	3.28286	5.95563	5.97751	9.4403	0.552617	1.46718	1.46718	1.78963	2.11185	2.32418	2.5982	2.57205	2.67595	1.96941	2.49264	2.55264	1.88853	1.57831	1.88853	2.71812	3.16799	3.2036	2.55605	1.77369	2.62243
0.81	35	0.78	3.26	1	20	138.213	138.213	106.251	112.359	139.959	118.263	10.6466	7.41737	4.86778	-4.35698	-52.4731	4.7618	4.25918	4.92684	3.64186	2.79373	3.89842	2.17512	2.82437	2.82437	6.27404	5.53741	9.46615	0.959409	1.67449	1.67449	1.4896	1.6482	1.7008	2.51921	2.04752	2.59756	2.48855	2.88777	3.22891	1.49626	1.58942	1.69646	2.91535	2.35425	2.91535	2.4008	2.25078	2.81937
0.78	35	0.78	3.44139	1	20	139.961	139.961	124.624	110.329	127.46	119.621	7.51617	7.80075	4.58483	-9.35304	58.0714	5.41744	4.29586	5.78772	3.9221	3.8325	4.5514	3.19211	3.20368	3.21564	6.47441	5.25052	8.93995	0.84441	1.43762	1.65928	2.67423	1.81236	2.72423	2.31836	2.38918	2.70625	2.64993	2.79209	2.99237	1.92984	1.41885	1.92984	2.59684	3.18056	3.33703	2.53444	1.7768	2.543
0.79	35	0.78	3.43774	1	20	108.428	108.428	120.659	102.505	122.532	116.656	7.52984	8.28327	4.38928	-8.83353	125.096	5.54877	4.5354	5.72437	3.91427	3.38608	3.92238	2.82861	3.44149	3.44149	5.63833	5.24188	8.42074	0.761117	1.81804	1.81804	2.17557	1.99537	2.38265	2.85442	2.22667	2.88784	2.41992	2.65911	3.1782	1.81803	1.75385	1.85091	3.32811	3.11957	3.32811	2.39124	1.74449	2.5628
0.77	35	0.76	3.3797	1	20	101.808	101.808	108.105	102.197	126.121	126.772	9.13928	8.2475	4.0123	-7.42301	38.6969	5.2515	5.14658	5.85358	3.62057	3.58685	4.06297	3.1043	3.36452	3.36871	5.44317	5.9504	9.34753	1.11888	1.93458	1.93458	1.30019	1.7021	1.7021	2.79327	2.80134	2.84662	2.79218	1.92022	2.79218	1.65261	1.39545	1.73568	2.64036	3.142	3.15646	2.42679	1.97871	2.89608
0.78	35	0.74	3.45916	1	20	110.838	110.838	105.634	102.525	122.771	130.186	8.66109	8.22576	4.3206	-5.62236	-17.5489	4.46271	4.63528	4.97305	4.05435	3.84226	4.39044	3.01205	3.94044	3.98558	6.4667	6.26371	9.90143	0.879007	1.60088	1.64144	1.62351	1.75673	2.2355	2.24594	2.25072	2.43007	2.25494	2.46381	2.67506	1.92596	1.66215	1.92596	3.27518	3.05635	3.27518	2.69	1.80042	2.95159
0.79	35	0.78	3.38428	1	20	118.301	118.301	115.234	107.375	129.117	122.603	10.272	7.84349	5.07177	-13.1044	-107.591	5.50493	4.72008	5.50493	4.01743	4.4035	5.28296	3.00056	3.72922	3.76509	6.52124	5.35156	9.25706	1.2055	1.43196	1.73624	1.73251	1.90477	2.04726	2.3076	2.73706	2.73706	2.36226	3.29537	3.52741	1.74936	1.68174	1.82948	2.70365	2.95474	3.06641	2.5669	1.56679	2.61932
0.8	35	0.78	3.28741	1	20	127.667	127.667	119.416	120.728	142.38	143.18	9.55451	9.13061	4.97234	-13.593	-69.1493	5.19547	5.07551	5.20369	4.04535	4.93378	5.4257	3.35893	4.12533	4.12533	6.99791	6.28259	9.60828	0.736102	1.89618	1.91369	1.86014	2.34909	2.65041	2.14546	2.75618	2.82666	2.22101	2.51858	2.72935	1.91318	2.09424	2.49363	2.79092	2.90861	3.11895	2.68301	1.95523	3.03366
0.79	35	0.78	3.33533	1	20	140.756	140.756	113.667	104.493	126.05	122.752	9.95144	8.12892	4.64713	-10.9653	34.003	5.50257	4.51748	5.71374	3.44709	2.9299	4.23168	3.11695	3.3811	3.3811	5.72986	6.30035	8.93914	0.892527	1.12782	1.48351	1.68734	1.98768	2.19008	2.65865	2.4798	3.03852	2.49301	3.06795	3.38286	1.70086	1.66424	1.74635	2.80633	2.53024	2.80633	2.83528	1.2218	2.83528
0.8	35	0.78	3.29502	1	20	82.963	82.963	114.476	101.439	124.526	118.078	10.4547	8.00998	5.24327	-9.2679	-119.789	5.51058	4.94603	5.91245	3.36772	4.28324	4.55583	2.91357	4.05744	4.05744	6.18546	5.39703	8.94764	0.698861	1.36074	1.43593	1.86506	1.85219	2.20049	2.58057	2.45575	3.14994	2.36976	2.68931	3.40058	1.5733	1.89553	1.89553	2.96395	2.92793	3.00528	3.04712	2.15992	3.04712
0.79	35	0.78	3.28258	1	20	98.5068	98.5068	114.403	105.609	126.564	119.047	9.54412	8.77976	5.07296	-13.4596	-154.799	5.34214	5.04251	5.34214	3.95426	4.58345	5.40021	3.00316	4.07121	4.09699	6.23466	5.91904	10.0707	0.819508	1.09095	1.60121	1.33519	1.94858	1.96768	2.35199	2.37896	2.53971	2.62128	2.62243	3.43231	1.8722	1.5394	1.8722	2.78229	3.15314	3.20056	2.253	1.67638	2.44826
0.8	35	0.78	3.22531	1	20	99.4435	99.4435	115.409	105.672	129.352	123.986	8.99087	7.97194	5.36882	-15.3934	-136.26	5.58659	5.0987	5.62053	5.15093	4.50217	5.67876	3.38356	4.08617	4.15856	7.24448	5.27251	9.76167	0.988956	1.23424	1.30679	2.1184	1.8156	2.45986	2.34589	2.47622	2.47622	2.63892	2.53137	3.56805	1.95081	1.68113	1.95081	3.42976	3.11121	3.42976	2.50414	1.76845	2.70686
0.8	35	0.78	3.31566	1	20	105.707	105.707	118.279	114.761	147.983	129.97	10.1095	9.28153	5.32982	4.06522	6.41331	4.58065	5.98716	5.98716	3.24377	3.97595	4.86845	2.9657	4.59208	4.6607	5.43349	4.80678	8.20134	1.07639	1.52544	1.62628	1.84665	2.36548	2.58527	1.96286	2.8719	2.8719	3.03317	2.62419	4.05839	2.0808	1.85297	2.28212	1.9568	2.93168	3.0344	2.07886	1.78455	2.88224
0.79	35	0.76	3.40647	1	20	89.8389	89.8389	116.782	113.726	143.438	126.21	9.00324	9.40601	4.83441	8.9876	35.1193	4.64272	6.24683	6.24683	3.53241	4.39001	5.25943	2.59672	4.5351	4.5351	5.59954	4.56266	8.60996	1.16007	1.42751	1.42751	2.12258	2.1017	2.82379	1.99031	2.7325	2.7325	2.36398	2.66082	3.11473	2.07703	2.03579	2.13697	2.51226	2.17854	2.65111	2.12516	1.63799	2.67547
0.79	35	0.76	3.39959	1	20	81	81	116.657	111.509	131.817	116.252	8.49564	8.16295	4.52832	-5.25504	68.2556	4.48861	4.95508	4.99099	4.18212	4.09535	4.34818	2.91931	3.72739	3.97523	5.95645	5.74899	8.88856	0.530111	1.47939	1.47939	1.7956	2.06197	2.06197	2.317	2.3689	2.43378	2.55705	2.68044	3.19723	1.8591	1.53257	1.8591	2.21324	2.51669	2.8887	2.30317	1.7128	2.60454
0.78	35	0.76	3.40231	1	20	108.027	108.027	110.192	103.282	125.551	121.297	10.2431	8.97425	4.28718	-2.85041	-15.379	5.15139	4.33219	5.21694	4.51263	3.78543	4.71538	2.95544	3.34046	3.34601	6.35537	5.53679	9.38471	0.778258	1.51449	1.61941	1.66567	1.95988	2.29591	2.33947	2.11724	2.61262	2.3102	2.63332	2.89319	2.23663	1.83053	2.23663	3.06724	3.35261	3.38949	2.75297	2.03449	2.75297
0.81	35	0.8	3.53135	1	20	94.1641	94.1641	111.745	103.179	127.06	124.7	8.88709	8.06369	4.98009	-6.42921	-97.9403	5.74811	5.13106	5.74811	4.35759	4.11335	4.56051	3.58478	4.23243	4.23243	5.8381	6.76399	9.2739	0.857829	1.50703	1.51897	1.53807	1.56295	1.56295	2.50897	2.58535	2.72391	2.81157	2.54265	3.85065	1.72384	1.90057	1.91337	2.32323	2.92809	2.92809	2.70188	2.13018	3.30349
0.75	35	0.74	3.69968	1	20	115.592	115.592	110.529	105.516	126.292	116.49	10.3583	9.60699	4.87573	-13.8776	-26.6007	4.80536	4.27566	4.96628	3.82949	4.72364	4.72364	2.5944	3.85411	3.85411	5.86906	5.6984	8.35818	0.955406	1.38237	1.59681	2.2881	2.08625	2.65776	2.01282	2.22938	2.31653	2.00662	3.09692	3.09692	2.55133	1.935	2.55133	2.50745	2.90044	3.33046	2.529	1.43664	2.55511
0.75	35	0.74	3.55861	1	20	115.84	115.84	114.858	110.931	125.88	116.824	8.31888	7.73784	4.50643	-14.549	-77.0509	4.93995	3.75415	4.97629	4.09215	4.63249	5.56271	3.09239	3.37832	3.37832	6.69587	5.65255	9.68082	0.782273	1.29089	1.58835	1.86214	1.94888	2.38814	2.04387	2.02701	2.30401	2.17737	3.10547	3.27492	1.69593	1.62833	1.83627	2.7789	3.31786	3.37772	2.24902	2.04632	2.60254
0.78	35	0.8	3.48275	1	20	109.368	109.368	117.732	104.341	133.436	118.014	10.3651	8.12718	4.22641	-16.3773	-77.5607	4.9292	4.12686	4.9292	4.22852	3.37871	4.35758	2.71824	3.56659	3.72517	6.80101	5.48713	9.73858	0.718619	1.33372	1.65157	1.66964	1.77406	2.02157	2.23553	1.62109	2.23553	2.38787	2.8747	3.07983	1.72589	1.75474	1.78117	3.55257	3.22848	3.55257	2.54379	1.86977	2.81788
0.79	35	0.78	3.4884	1	20	126.639	126.639	116.944	107.005	127.689	133.976	8.20089	8.37304	4.37378	-5.87849	-33.2622	5.31328	4.51353	5.86322	3.57333	4.85243	4.85243	2.82881	3.65602	3.65602	6.17839	5.66241	8.37759	0.68223	1.56783	1.56783	2.31693	1.94323	2.3762	2.33523	2.28203	2.88371	2.07481	3.07885	3.1738	2.53548	1.46306	2.53548	2.97702	3.38839	3.521	2.56448	1.84239	2.92982
0.78	35	0.76	3.44462	1	20	137.498	137.498	116.745	105.403	129.575	114.535	9.83136	9.46898	5.21194	-3.74274	-19.6444	5.09599	3.90726	5.43989	3.60353	3.23338	4.74057	2.40745	3.17165	3.22429	5.88743	4.37214	8.10052	0.731965	1.40194	1.70967	1.98998	1.97734	2.76906	2.51653	2.35501	3.05125	2.11143	3.45123	3.45123	2.20974	2.02018	2.3099	3.19365	3.25973	3.28071	2.73425	1.44378	2.73425
0.78	35	0.8	3.30323	1	20	132.141	132.141	124.725	103.585	128.63	116.493	10.3865	7.34322	4.53419	-8.72994	-96.4381	4.7924	4.24383	4.98211	3.04884	4.63385	5.45537	3.08288	3.61013	3.61013	5.50412	4.91606	7.78928	0.615046	1.30032	1.41415	2.14023	2.34466	2.67578	2.43681	2.11623	2.44523	2.1189	2.73447	2.77161	1.70726	1.73543	1.73724	2.78126	2.79682	2.95867	2.13398	2.01473	2.64214
0.8	35	0.82	3.28504	1	20	114.143	114.143	118.493	103.079	131.328	119.378	8.00396	7.56735	4.39313	-5.68809	-131.338	5.38044	4.49568	6.07438	3.92195	4.94786	5.01489	2.15709	3.41745	3.41745	5.77737	6.75607	9.60546	1.20791	1.94129	2.35573	1.45159	1.79299	2.31517	2.56469	1.75372	2.97097	2.39597	2.55809	2.91061	1.53477	1.64215	1.64215	2.84313	2.75099	2.84313	2.87954	2.03021	2.90812
0.72	34	0.74	3.97067	1	13	89.4854	89.4854	112.688	95.1991	116.605	105.018	8.49273	8.25307	5.46294	-30.7409	129.203	5.20425	4.4338	5.20425	3.69643	5.0898	5.3617	3.85618	3.5445	3.85618	4.42852	7.09745	7.97872	1.43038	1.09581	1.94058	1.8044	2.05778	2.19083	2.34828	2.01863	2.80234	2.05143	3.86219	3.86219	1.99918	1.891	2.39406	3.00982	2.9231	3.71167	2.63258	2.50045	3.90655
0.74	34	0.74	3.64917	1	13	107.244	107.244	109.238	100.861	119.06	110.239	6.33105	8.23051	4.2339	-12.5171	69.0808	5.50334	4.76813	5.50334	4.22853	4.54663	4.91619	3.14655	3.30539	3.32943	4.8251	5.87756	8.28977	0.913828	1.67766	1.69005	1.58739	2.29063	2.29063	2.31345	2.80309	2.94275	1.71828	4.286	4.286	2.13843	1.56014	2.13843	2.54424	2.60075	2.78209	1.69892	2.42792	3.10334
0.76	34	0.74	3.51438	1	13	77.9441	77.9441	114.69	102.683	123.785	113.823	7.45356	7.95603	4.34942	-12.0537	72.3711	5.85375	5.26018	5.85375	4.19718	6.09423	6.09423	2.79633	3.17211	3.17217	4.88452	5.49435	6.88742	1.16999	1.12252	1.50469	1.98571	2.22583	2.28569	2.0639	2.09463	2.53055	1.54998	3.3204	3.3204	2.00355	2.17574	2.35733	2.45556	4.06672	4.21858	1.60611	2.62701	3.05945
0.74	34	0.7	3.73137	1	13	95.0994	95.0994	111.819	104.303	124.723	118.127	9.22163	7.72604	4.02009	-2.61884	-80.9667	5.06105	5.66903	5.67078	5.0245	4.93895	5.21299	3.55027	3.5608	3.59541	5.95074	6.65584	8.90065	1.03564	1.06325	1.18657	2.17972	1.44431	2.17972	2.73389	2.0674	2.8605	3.35414	2.41567	3.49708	1.94256	2.18547	2.18547	2.30681	2.05946	2.39066	1.70492	2.70049	3.12426
0.76	34	0.74	3.53957	1	13	100.932	100.932	106.212	96.049	118.919	110.147	9.28293	7.5382	4.34826	-7.7487	-0.681345	5.15051	5.59527	5.6033	4.07259	4.10005	4.19487	3.03964	3.21974	3.222	5.21359	6.19855	8.27869	0.899949	1.30397	1.49072	1.45063	1.35213	1.45545	2.114	2.15717	2.48218	2.16863	2.78659	2.91882	2.28998	2.20118	2.30705	3.43293	2.76664	3.43293	1.67763	2.31361	2.842
0.77	34	0.76	3.49215	1	13	84.1381	84.1381	111.114	106.643	129.977	122.692	9.55232	8.3152	4.79732	-3.46096	93.7964	6.06135	5.46588	6.12315	3.13472	4.6745	4.70291	2.86453	3.37938	3.37938	5.14168	5.3032	7.10452	0.967655	1.34016	1.71619	1.78368	1.62786	1.94941	2.48136	2.41681	2.89439	1.58768	3.1636	3.1636	2.29471	1.92369	2.29471	2.59509	3.44078	3.44078	2.05132	2.34149	3.11102
0.77	34	0.76	3.59092	1	13	95.8766	95.8766	102.508	95.8871	117.878	115.103	8.76076	8.6759	4.16176	10.0856	-133.348	5.38971	5.88775	5.88775	4.88165	4.75922	5.20957	3.93227	4.34193	4.34193	5.86663	6.12717	8.93092	1.22445	1.40113	2.00141	1.9092	1.59359	2.04375	2.17504	2.2275	2.37687	1.96114	2.52613	2.52613	2.17636	1.78114	2.17636	3.72396	3.2071	3.72396	2.4327	2.57179	3.66215
0.75	34	0.74	3.66325	1	13	91.5387	91.5387	104.557	102.115	123.923	113.154	8.66137	8.29797	4.01205	2.16737	-128.424	5.7449	5.90549	5.90549	4.74777	4.75291	4.98513	3.35138	3.50933	3.50933	5.59626	6.15061	8.48785	1.20952	1.37037	1.71335	2.23642	1.62314	2.23642	2.34471	2.41333	2.90054	2.47938	2.77365	3.04894	2.0884	2.20786	2.20786	3.17172	3.74085	3.74085	1.97457	2.17775	2.99503
0.76	34	0.74	3.55969	1	13	104.001	104.001	108.591	101.329	123.952	124.232	7.753	9.148	5.04196	-16.8057	12.5491	6.35974	5.24022	6.36135	3.96689	4.95861	4.95861	3.08087	2.48627	3.08087	4.38722	6.09006	7.75204	1.44166	1.24699	1.79702	1.34439	1.76238	1.76238	2.16772	2.4819	3.1255	1.69804	3.24461	3.24461	2.31987	2.29998	2.5361	3.04991	3.18022	3.2243	1.69451	2.49367	2.98414
0.77	34	0.74	3.58762	1	13	70.5278	70.5278	108.737	102.992	127.803	121.746	10.922	8.0361	6.02217	-17.3228	69.1666	5.91786	6.16427	6.16427	4.71685	4.65648	5.61956	3.42161	3.84582	3.84582	3.93109	5.24288	6.83424	1.37862	1.48421	1.81066	2.00758	2.04537	2.22444	2.62232	2.29594	2.63834	1.51125	3.37016	3.37016	2.64748	2.06896	2.64748	3.52664	2.76544	3.52664	1.93508	2.03623	2.59713
0.77	34	0.74	3.53386	1	13	69.0413	69.0413	108.239	104.35	128.661	122.886	7.78294	8.00551	4.43768	-7.75486	-4.19135	5.82418	5.13845	5.82418	3.33422	4.24771	4.24771	3.00326	2.83654	3.00326	4.41534	5.22336	6.8067	1.04574	1.53671	1.97061	1.77035	2.09307	2.19814	2.24131	2.03513	2.48165	1.73319	3.20435	3.20435	1.98225	2.03397	2.03397	2.68569	3.47747	3.54675	1.68874	2.58636	2.99257
0.76	34	0.76	3.50621	1	13	57.5313	57.5313	109.767	94.5657	121.676	114.374	11.331	8.12263	4.42687	8.14854	-18.1818	5.86374	6.63542	6.63542	4.12194	3.92132	4.25928	2.91244	4.46353	4.46353	4.54301	5.4326	7.41879	1.53235	1.97231	2.34226	2.87701	2.51387	2.88116	1.89835	2.03554	2.21517	1.50253	4.34825	4.34825	2.17496	2.03699	2.19098	3.19685	2.92804	3.26253	1.80574	2.16261	2.87732
0.78	34	0.76	3.59568	1	13	74.6706	74.6706	112.991	105.117	127.682	121.067	9.07986	7.17273	4.13358	4.06089	-11.99	5.19258	6.05646	6.06278	4.21761	3.94613	4.4216	4.12453	4.52117	4.54046	6.60997	6.34917	9.32218	1.14113	0.981733	1.53661	1.61058	1.46151	1.72137	1.96076	2.41809	2.46273	2.3759	2.81241	3.07647	1.92846	1.76727	1.92846	3.07352	2.42383	3.07352	1.98665	2.45557	3.09507
0.75	35	0.7	3.53412	1	22	66.2631	66.2631	110.755	90.7165	112.577	109.886	9.24937	8.11619	5.14745	-16.7096	111.685	4.45321	5.21066	5.21066	4.6438	4.41661	5.40403	3.26205	3.33268	3.48646	5.81368	6.71551	9.60252	0.792777	1.52329	1.52329	1.59901	1.7021	1.7021	2.36791	2.24368	2.72672	2.0658	2.81295	2.81295	1.4276	2.0411	2.0411	3.02302	2.51585	3.02302	2.07097	2.24194	2.78064
0.75	35	0.74	3.48981	1	22	93.2822	93.2822	105.02	98.5621	117.987	104.87	7.2913	7.78029	3.86875	-17.3404	141.669	4.99579	4.58687	4.99579	3.43277	4.53192	4.61483	2.72422	2.72427	2.73187	5.2615	6.97124	9.3426	0.749817	1.07122	1.31568	1.22013	1.35207	1.39695	2.12608	1.90709	2.46102	1.90628	3.19358	3.19358	2.2531	1.84465	2.2531	2.3635	2.98296	2.99273	2.21425	2.04395	3.21485
[truncated: 6,369 more rows]
[truncated: 79 more columns]

## Sheet: MeanOffsetAdjTable_back
surface	horse_name	path	date	trial	Head_center_minDiff_mean	Head_center_maxDiff_mean	Withers_center_hikeDiff_mean	Withers_center_dropDiff_mean	Pelvis_center_minDiff_mean	Pelvis_center_maxDiff_mean	Pelvis_roll_ROM	Pelvis_pitch_ROM	Pelvis_yaw_ROM	speed_mean	stride_duration_mean	Head_swivel_mean	Body_tracking_mean	Back_ROM_flex_ext_Withers_center_T_15_Pelvis_center_ROM_mean	Back_ROM_lat_bend_Withers_center_T_15_Pelvis_center_ROM_mean	Back_ROM_flex_ext_Withers_center_T12_T_15_ROM_mean	Back_ROM_lat_bend_Withers_center_T12_T_15_ROM_mean	Back_ROM_flex_ext_T12_T_15_T18_ROM_mean	Back_ROM_lat_bend_T12_T_15_T18_ROM_mean	Back_ROM_flex_ext_T_15_T18_L3_ROM_mean	Back_ROM_lat_bend_T_15_T18_L3_ROM_mean	Back_ROM_flex_ext_T18_L3_L5_ROM_mean	Back_ROM_lat_bend_T18_L3_L5_ROM_mean	Back_ROM_flex_ext_L3_L5_Pelvis_center_ROM_mean	Back_ROM_lat_bend_L3_L5_Pelvis_center_ROM_mean	Back_ROM_lat_bend_L5_Pelvis_center_S5_ROM_mean	Back_ROM_flex_ext_L5_Pelvis_center_S5_ROM_mean	interaction_day_rep
[truncated: 474 more rows]

[truncated: 1 more sheets: MeanTable_back]
